# Supplementary material for: Di­chlorido­(5,10,15,20-tetra­phenyl­porphyrinato-κ4 N)anti­mony(V) hexa­chlorido­anti­monate(V)
Source: Acta Crystallogr Sect E Struct Rep Online. 2014 Jun 11;70(Pt 7):m256–7. doi: 10.1107/S1600536814012653 (PMC4120531; doi:10.1107/S1600536814012653)
Supplement: Supplementary file 1 [file e-70-0m256-sup1.cif]

##############################################################################
#                                                                            #
# This CIF contains the data in a paper accepted for publication in          #
# Acta Crystallographica Section E. It conforms to the requirements of       #
# Notes for Authors for Acta Crystallographica Section E, and has been       #
# peer reviewed under the auspices of the IUCr Commission on Journals.       #
#                                                                            #
# Full details of the Crystallographic Information File format               #
# are given in the paper "The Crystallographic Information File (CIF):       #
# a New Standard Archive File for Crystallography" by S. R. Hall, F. H.      #
# Allen and I. D. Brown [Acta Cryst. (1991), A47, 655-685].                  #
#                                                                            #
# The current version of the core CIF dictionary is obtainable from          #
# ftp://ftp.iucr.org/pub/cif_core.dic.                                       #
#                                                                            #
# Software is freely available for graphical display of the structure(s)     #
# in this CIF. For information consult the CIF software page                 #
# http://www.iucr.org/resources/cif/software.                                #
#                                                                            #
# This file may be used for bona fide research purposes within the           #
# scientific community so long as proper attribution is given to the journal # 
# article from which it was obtained.                                        #
#                                                                            #
##############################################################################
data_I
_audit_creation_method     SHELXL-97
_database_code_depnum_ccdc_archive     'CCDC 1006075'
_chemical_name_systematic
;
Dichlorido(5,10,15,20-tetraphenylporphyrinato-\k^4^<i>N</i>)antimony(V)
hexachloridoantimonate(V)
;
_chemical_name_common     ?
_chemical_formula_moiety     'C44 H28 Cl2 N4 Sb +, Cl6 Sb -'
_chemical_formula_sum     'C44 H28 Cl8 N4 Sb2'
_chemical_formula_iupac     '[Sb (C44 H28 N4) Cl2] [Sb Cl6]'
_chemical_formula_weight     1139.80
_chemical_melting_point     ?
_symmetry_cell_setting     triclinic
_symmetry_space_group_name_H-M     'P -1'
_symmetry_space_group_name_hall     '-P 1'
loop_
    _symmetry_equiv_pos_as_xyz
    'x, y, z'
    '-x, -y, -z'
_cell_length_a     10.2044(4)
_cell_length_b     11.1242(4)
_cell_length_c     11.3901(4)
_cell_angle_alpha     70.685(2)
_cell_angle_beta     83.398(2)
_cell_angle_gamma     63.050(3)
_cell_volume     1086.73(7)
_cell_formula_units_Z     1
_cell_measurement_reflns_used     22201
_cell_measurement_theta_min     1.896
_cell_measurement_theta_max     30.081
_cell_measurement_temperature     223(2)
_exptl_crystal_description     prism
_exptl_crystal_colour     red
_exptl_crystal_size_max     0.2
_exptl_crystal_size_mid     0.16
_exptl_crystal_size_min     0.12
_exptl_crystal_density_diffrn     1.742
_exptl_crystal_density_meas     ?
_exptl_crystal_density_method     'not measured'
_exptl_crystal_F_000     558
_exptl_absorpt_coefficient_mu     1.773
_exptl_absorpt_correction_type     multi-scan
_exptl_absorpt_process_details
;
(SORTAV; Blessing, 1995)
;
_exptl_absorpt_correction_T_min     0.723
_exptl_absorpt_correction_T_max     0.773
_exptl_special_details     ?
_diffrn_ambient_temperature     223(2)
_diffrn_radiation_type     MoK\a
_diffrn_radiation_wavelength     0.71073
_diffrn_radiation_source     'fine-focus sealed tube'
_diffrn_radiation_monochromator     graphite
_diffrn_measurement_device_type     'Bruker--Nonius KappaCCD'
_diffrn_measurement_method     '\f & \w scans'
_diffrn_detector_area_resol_mean     ?
_diffrn_reflns_number     19871
_diffrn_reflns_av_R_equivalents     0.1243
_diffrn_reflns_av_sigmaI/netI     0.0716
_diffrn_reflns_theta_min     1.90
_diffrn_reflns_theta_max     27.10
_diffrn_reflns_theta_full     26.73
_diffrn_measured_fraction_theta_max     0.990
_diffrn_measured_fraction_theta_full     0.990
_diffrn_reflns_limit_h_min     -13
_diffrn_reflns_limit_h_max     13
_diffrn_reflns_limit_k_min     -14
_diffrn_reflns_limit_k_max     14
_diffrn_reflns_limit_l_min     -14
_diffrn_reflns_limit_l_max     14
_diffrn_standards_number     ?
_diffrn_standards_interval_count     ?
_diffrn_standards_interval_time     ?
_diffrn_standards_decay_%     ?
_refine_special_details
;
Refinement of <i>F</i>^2^ against ALL reflections. The weighted <i>R</i>-factor
<i>wR</i> and goodness of fit <i>S</i> are based on <i>F</i>^2^, conventional
<i>R</i>-factors <i>R</i> are based on <i>F</i>, with <i>F</i> set to zero for
negative <i>F</i>^2^. The threshold expression of <i>F</i>^2^ >
2\s(<i>F</i>^2^) is used only for calculating <i>R</i>-factors(gt) <i>etc</i>.
and is not relevant to the choice of reflections for refinement.
<i>R</i>-factors based on <i>F</i>^2^ are statistically about twice as large
as those based on <i>F</i>, and <i>R</i>- factors based on ALL data will be
even larger.
;
_reflns_number_total     4749
_reflns_number_gt     4433
_reflns_threshold_expression     I>2\s(I)
_refine_ls_structure_factor_coef     Fsqd
_refine_ls_matrix_type     full
_refine_ls_R_factor_all     0.0692
_refine_ls_R_factor_gt     0.0651
_refine_ls_wR_factor_gt     0.1693
_refine_ls_wR_factor_ref     0.1726
_refine_ls_goodness_of_fit_ref     1.132
_refine_ls_restrained_S_all     1.132
_refine_ls_number_reflns     4749
_refine_ls_number_parameters     266
_refine_ls_number_restraints     0
_refine_ls_hydrogen_treatment     constr
_refine_ls_weighting_scheme     calc
_refine_ls_weighting_details
         'calc w=1/[\s^2^(Fo^2^)+(0.0507P)^2^+7.0167P] where P=(Fo^2^+2Fc^2^)/3'
_atom_sites_solution_hydrogens     geom
_atom_sites_solution_primary     direct
_atom_sites_solution_secondary     difmap
_refine_ls_shift/su_max     0.000
_refine_ls_shift/su_mean     0.000
_refine_diff_density_max     2.550
_refine_diff_density_min     -1.452
_refine_ls_extinction_method     'SHELXL97 (Sheldrick, 2008)'
_refine_ls_extinction_coef     0.042(4)
_refine_ls_extinction_expression
                                  'Fc^*^=kFc[1+0.001xFc^2^\l^3^/sin(2\q)]^-1/4^'
loop_
    _atom_type_symbol
    _atom_type_description
    _atom_type_scat_dispersion_real
    _atom_type_scat_dispersion_imag
    _atom_type_scat_source
    'C' 'C' 0.0033 0.0016
                         'International Tables Vol C Tables 4.2.6.8 and 6.1.1.4'
    'H' 'H' 0.0000 0.0000
                         'International Tables Vol C Tables 4.2.6.8 and 6.1.1.4'
    'N' 'N' 0.0061 0.0033
                         'International Tables Vol C Tables 4.2.6.8 and 6.1.1.4'
    'Cl' 'Cl' 0.1484 0.1585
                         'International Tables Vol C Tables 4.2.6.8 and 6.1.1.4'
    'Sb' 'Sb' -0.5866 1.5461
                         'International Tables Vol C Tables 4.2.6.8 and 6.1.1.4'
_computing_data_collection     'COLLECT (Nonius, 2002)'
_computing_cell_refinement     'DENZO/SCALEPACK (Otwinowski & Minor, 1997)'
_computing_data_reduction     'DENZO/SCALEPACK (Otwinowski & Minor, 1997)'
_computing_structure_solution     'SIR2004 (Burla <i>et al.</i>, 2005)'
_computing_structure_refinement     'SHELXL97 (Sheldrick, 2008)'
_computing_molecular_graphics     'ORTEP-3 for Windows (Farrugia, 2012)'
_computing_publication_material     'SHELXL97 (Sheldrick, 2008)'
loop_
    _atom_site_type_symbol
    _atom_site_label
    _atom_site_fract_x
    _atom_site_fract_y
    _atom_site_fract_z
    _atom_site_U_iso_or_equiv
    _atom_site_adp_type
    _atom_site_calc_flag
    _atom_site_refinement_flags
    _atom_site_occupancy
    _atom_site_symmetry_multiplicity
    _atom_site_disorder_assembly
    _atom_site_disorder_group
    Sb Sb1 0.5000 0.0000 0.5000 0.0226(2) Uani d S 1 2 . .
    N N1 0.4725(5) 0.1913(5) 0.3693(4) 0.0259(9) Uani d . 1 1 . .
    N N2 0.3841(5) 0.1056(5) 0.6238(4) 0.0261(9) Uani d . 1 1 . .
    Cl Cl1 0.28107(16) 0.02557(17) 0.42325(15) 0.0368(4) Uani d . 1 1 . .
    C C1 0.5256(6) 0.2093(6) 0.2499(5) 0.0278(11) Uani d . 1 1 . .
    C C2 0.4834(7) 0.3574(7) 0.1912(6) 0.0358(13) Uani d . 1 1 . .
    H H2 0.5047 0.3994 0.1098 0.043 Uiso calc R 1 1 . .
    C C3 0.4073(7) 0.4267(6) 0.2732(5) 0.0317(12) Uani d . 1 1 . .
    H H3 0.3669 0.5251 0.2589 0.038 Uiso calc R 1 1 . .
    C C4 0.3993(6) 0.3234(6) 0.3857(5) 0.0270(11) Uani d . 1 1 . .
    C C5 0.3287(6) 0.3531(5) 0.4932(5) 0.0265(11) Uani d . 1 1 . .
    C C6 0.3224(6) 0.2509(6) 0.6023(5) 0.0273(11) Uani d . 1 1 . .
    C C7 0.2497(6) 0.2797(6) 0.7118(6) 0.0312(12) Uani d . 1 1 . .
    H H7 0.1987 0.3696 0.7229 0.037 Uiso calc R 1 1 . .
    C C8 0.2678(7) 0.1537(7) 0.7969(6) 0.0341(13) Uani d . 1 1 . .
    H H8 0.2310 0.1416 0.8774 0.041 Uiso calc R 1 1 . .
    C C9 0.3518(7) 0.0429(6) 0.7440(5) 0.0292(11) Uani d . 1 1 . .
    C C10 0.3941(6) -0.1013(6) 0.8037(5) 0.0286(11) Uani d . 1 1 . .
    C C11 0.2526(6) 0.5050(6) 0.4938(5) 0.0287(11) Uani d . 1 1 . .
    C C12 0.1165(7) 0.5944(6) 0.4362(6) 0.0322(12) Uani d . 1 1 . .
    H H12 0.0745 0.5636 0.3899 0.039 Uiso calc R 1 1 . .
    C C13 0.0393(7) 0.7315(7) 0.4458(7) 0.0396(14) Uani d . 1 1 . .
    H H13 -0.0549 0.7946 0.4082 0.047 Uiso calc R 1 1 . .
    C C14 0.1080(8) 0.7667(9) 0.5117(6) 0.0467(17) Uani d . 1 1 . .
    H H14 0.0566 0.8583 0.5192 0.056 Uiso calc R 1 1 . .
    C C15 0.2426(8) 0.6865(7) 0.5688(8) 0.0437(16) Uani d . 1 1 . .
    H H15 0.2841 0.7212 0.6114 0.052 Uiso calc R 1 1 . .
    C C16 0.3165(8) 0.5489(7) 0.5611(7) 0.0427(15) Uani d . 1 1 . .
    H H16 0.4093 0.4865 0.6015 0.051 Uiso calc R 1 1 . .
    C C17 0.3501(6) -0.1422(6) 0.9394(6) 0.0314(12) Uani d . 1 1 . .
    C C18 0.2256(10) -0.1633(11) 0.9654(7) 0.059(2) Uani d . 1 1 . .
    H H18 0.1746 -0.1651 0.9028 0.070 Uiso calc R 1 1 . .
    C C19 0.1769(11) -0.1821(12) 1.0868(8) 0.070(3) Uani d . 1 1 . .
    H H19 0.0911 -0.1949 1.1067 0.084 Uiso calc R 1 1 . .
    C C20 0.2564(10) -0.1816(8) 1.1781(7) 0.054(2) Uani d . 1 1 . .
    H H20 0.2231 -0.1922 1.2596 0.064 Uiso calc R 1 1 . .
    C C21 0.3802(12) -0.1662(12) 1.1503(7) 0.068(3) Uani d . 1 1 . .
    H H21 0.4348 -0.1698 1.2136 0.081 Uiso calc R 1 1 . .
    C C22 0.4296(10) -0.1447(11) 1.0289(7) 0.054(2) Uani d . 1 1 . .
    H H22 0.5156 -0.1323 1.0096 0.065 Uiso calc R 1 1 . .
    Sb Sb2 0.0000 0.5000 1.0000 0.0698(4) Uani d S 1 2 . .
    Cl Cl2 -0.2299(3) 0.5140(4) 1.0805(3) 0.0961(11) Uani d . 1 1 . .
    Cl Cl3 0.0724(3) 0.4837(5) 1.1918(3) 0.1218(17) Uani d . 1 1 . .
    Cl Cl4 0.0999(5) 0.2463(5) 1.0692(4) 0.1156(13) Uani d . 1 1 . .
loop_
    _atom_site_aniso_label
    _atom_site_aniso_U_11
    _atom_site_aniso_U_22
    _atom_site_aniso_U_33
    _atom_site_aniso_U_12
    _atom_site_aniso_U_13
    _atom_site_aniso_U_23
    Sb1 0.0246(3) 0.0192(3) 0.0262(3) -0.0102(2) 0.00596(18) -0.01060(19)
    N1 0.031(2) 0.020(2) 0.029(2) -0.0120(19) 0.0057(18) -0.0106(17)
    N2 0.030(2) 0.021(2) 0.028(2) -0.0111(19) 0.0079(18) -0.0115(17)
    Cl1 0.0294(7) 0.0389(8) 0.0467(8) -0.0157(6) 0.0003(6) -0.0178(6)
    C1 0.030(3) 0.026(3) 0.027(2) -0.012(2) 0.007(2) -0.009(2)
    C2 0.044(3) 0.031(3) 0.032(3) -0.020(3) 0.007(2) -0.007(2)
    C3 0.035(3) 0.021(3) 0.036(3) -0.011(2) 0.001(2) -0.007(2)
    C4 0.027(3) 0.023(2) 0.031(3) -0.010(2) 0.005(2) -0.010(2)
    C5 0.027(3) 0.018(2) 0.036(3) -0.008(2) 0.003(2) -0.013(2)
    C6 0.029(3) 0.023(2) 0.033(3) -0.011(2) 0.004(2) -0.013(2)
    C7 0.032(3) 0.027(3) 0.036(3) -0.010(2) 0.011(2) -0.020(2)
    C8 0.039(3) 0.034(3) 0.033(3) -0.016(3) 0.014(2) -0.020(2)
    C9 0.031(3) 0.031(3) 0.029(3) -0.014(2) 0.011(2) -0.016(2)
    C10 0.031(3) 0.026(3) 0.031(3) -0.014(2) 0.007(2) -0.012(2)
    C11 0.030(3) 0.027(3) 0.032(3) -0.014(2) 0.008(2) -0.013(2)
    C12 0.028(3) 0.025(3) 0.042(3) -0.007(2) 0.001(2) -0.014(2)
    C13 0.027(3) 0.029(3) 0.060(4) -0.005(2) 0.002(3) -0.021(3)
    C14 0.034(3) 0.064(5) 0.043(3) -0.032(3) 0.002(3) -0.003(3)
    C15 0.037(3) 0.032(3) 0.070(5) -0.012(3) -0.003(3) -0.030(3)
    C16 0.039(3) 0.030(3) 0.062(4) -0.010(3) -0.008(3) -0.021(3)
    C17 0.026(3) 0.022(2) 0.046(3) -0.008(2) 0.003(2) -0.016(2)
    C18 0.061(5) 0.096(7) 0.046(4) -0.056(5) 0.021(4) -0.029(4)
    C19 0.056(5) 0.093(7) 0.054(5) -0.040(5) 0.025(4) -0.013(5)
    C20 0.072(5) 0.045(4) 0.035(3) -0.025(4) 0.023(3) -0.012(3)
    C21 0.090(7) 0.098(8) 0.034(4) -0.055(6) 0.015(4) -0.028(4)
    C22 0.055(5) 0.088(6) 0.038(3) -0.048(5) 0.013(3) -0.023(4)
    Sb2 0.0346(4) 0.1176(8) 0.0807(6) -0.0245(4) 0.0141(4) -0.0767(6)
    Cl2 0.0491(13) 0.171(3) 0.110(2) -0.0501(17) 0.0332(13) -0.103(2)
    Cl3 0.0586(15) 0.222(5) 0.119(2) -0.039(2) 0.0162(15) -0.133(3)
    Cl4 0.116(3) 0.121(3) 0.112(3) -0.034(2) 0.039(2) -0.075(2)
_geom_special_details
;
All s.u.'s (except the s.u. in the dihedral angle between two l.s. planes) are
estimated using the full covariance matrix. The cell s.u.'s are taken into
account individually in the estimation of s.u.'s in distances, angles and
torsion angles; correlations between s.u.'s in cell parameters are only used
when they are defined by crystal symmetry. An approximate (isotropic)
treatment of cell s.u.'s is used for estimating s.u.'s involving l.s. planes.
;
loop_
    _geom_bond_atom_site_label_1
    _geom_bond_atom_site_label_2
    _geom_bond_site_symmetry_2
    _geom_bond_distance
    _geom_bond_publ_flag
    Sb1 N2 2_656 2.054(4) ?
    Sb1 N2 . 2.054(4) ?
    Sb1 N1 . 2.070(4) ?
    Sb1 N1 2_656 2.070(4) ?
    Sb1 Cl1 2_656 2.3547(14) ?
    Sb1 Cl1 . 2.3547(14) ?
    N1 C4 . 1.380(7) ?
    N1 C1 . 1.390(7) ?
    N2 C6 . 1.386(7) ?
    N2 C9 . 1.394(7) ?
    C1 C10 2_656 1.402(8) ?
    C1 C2 . 1.429(8) ?
    C2 C3 . 1.356(9) ?
    C2 H2 . 0.9400 ?
    C3 C4 . 1.434(8) ?
    C3 H3 . 0.9400 ?
    C4 C5 . 1.406(8) ?
    C5 C6 . 1.398(8) ?
    C5 C11 . 1.508(7) ?
    C6 C7 . 1.430(8) ?
    C7 C8 . 1.359(9) ?
    C7 H7 . 0.9400 ?
    C8 C9 . 1.426(8) ?
    C8 H8 . 0.9400 ?
    C9 C10 . 1.393(8) ?
    C10 C1 2_656 1.402(8) ?
    C10 C17 . 1.536(8) ?
    C11 C12 . 1.369(8) ?
    C11 C16 . 1.379(9) ?
    C12 C13 . 1.400(8) ?
    C12 H12 . 0.9400 ?
    C13 C14 . 1.332(10) ?
    C13 H13 . 0.9400 ?
    C14 C15 . 1.347(10) ?
    C14 H14 . 0.9400 ?
    C15 C16 . 1.396(9) ?
    C15 H15 . 0.9400 ?
    C16 H16 . 0.9400 ?
    C17 C22 . 1.359(10) ?
    C17 C18 . 1.377(10) ?
    C18 C19 . 1.395(11) ?
    C18 H18 . 0.9400 ?
    C19 C20 . 1.394(14) ?
    C19 H19 . 0.9400 ?
    C20 C21 . 1.339(13) ?
    C20 H20 . 0.9400 ?
    C21 C22 . 1.398(10) ?
    C21 H21 . 0.9400 ?
    C22 H22 . 0.9400 ?
    Sb2 Cl3 . 2.311(3) ?
    Sb2 Cl3 2_567 2.311(3) ?
    Sb2 Cl2 2_567 2.374(2) ?
    Sb2 Cl2 . 2.374(2) ?
    Sb2 Cl4 . 2.393(4) ?
    Sb2 Cl4 2_567 2.393(4) ?
loop_
    _geom_angle_atom_site_label_1
    _geom_angle_atom_site_label_2
    _geom_angle_atom_site_label_3
    _geom_angle_site_symmetry_1
    _geom_angle_site_symmetry_3
    _geom_angle
    _geom_angle_publ_flag
    N2 Sb1 N2 2_656 . 180.00(16) ?
    N2 Sb1 N1 2_656 . 90.19(18) ?
    N2 Sb1 N1 . . 89.81(18) ?
    N2 Sb1 N1 2_656 2_656 89.81(18) ?
    N2 Sb1 N1 . 2_656 90.19(18) ?
    N1 Sb1 N1 . 2_656 180.0(2) ?
    N2 Sb1 Cl1 2_656 2_656 90.57(14) ?
    N2 Sb1 Cl1 . 2_656 89.43(14) ?
    N1 Sb1 Cl1 . 2_656 89.98(14) ?
    N1 Sb1 Cl1 2_656 2_656 90.02(14) ?
    N2 Sb1 Cl1 2_656 . 89.43(14) ?
    N2 Sb1 Cl1 . . 90.57(14) ?
    N1 Sb1 Cl1 . . 90.02(14) ?
    N1 Sb1 Cl1 2_656 . 89.98(14) ?
    Cl1 Sb1 Cl1 2_656 . 180.0 ?
    C4 N1 C1 . . 108.0(4) ?
    C4 N1 Sb1 . . 126.0(4) ?
    C1 N1 Sb1 . . 126.0(4) ?
    C6 N2 C9 . . 108.0(4) ?
    C6 N2 Sb1 . . 126.3(4) ?
    C9 N2 Sb1 . . 125.6(4) ?
    N1 C1 C10 . 2_656 126.1(5) ?
    N1 C1 C2 . . 107.9(5) ?
    C10 C1 C2 2_656 . 126.0(5) ?
    C3 C2 C1 . . 108.1(5) ?
    C3 C2 H2 . . 125.9 ?
    C1 C2 H2 . . 125.9 ?
    C2 C3 C4 . . 107.9(5) ?
    C2 C3 H3 . . 126.0 ?
    C4 C3 H3 . . 126.0 ?
    N1 C4 C5 . . 126.6(5) ?
    N1 C4 C3 . . 108.1(5) ?
    C5 C4 C3 . . 125.4(5) ?
    C6 C5 C4 . . 124.6(5) ?
    C6 C5 C11 . . 116.2(5) ?
    C4 C5 C11 . . 119.2(5) ?
    N2 C6 C5 . . 126.6(5) ?
    N2 C6 C7 . . 108.1(5) ?
    C5 C6 C7 . . 125.3(5) ?
    C8 C7 C6 . . 107.7(5) ?
    C8 C7 H7 . . 126.2 ?
    C6 C7 H7 . . 126.2 ?
    C7 C8 C9 . . 108.7(5) ?
    C7 C8 H8 . . 125.7 ?
    C9 C8 H8 . . 125.7 ?
    C10 C9 N2 . . 127.0(5) ?
    C10 C9 C8 . . 125.5(5) ?
    N2 C9 C8 . . 107.5(5) ?
    C9 C10 C1 . 2_656 125.1(5) ?
    C9 C10 C17 . . 116.2(5) ?
    C1 C10 C17 2_656 . 118.7(5) ?
    C12 C11 C16 . . 120.6(6) ?
    C12 C11 C5 . . 120.1(5) ?
    C16 C11 C5 . . 119.1(5) ?
    C11 C12 C13 . . 120.5(6) ?
    C11 C12 H12 . . 119.8 ?
    C13 C12 H12 . . 119.8 ?
    C14 C13 C12 . . 115.6(7) ?
    C14 C13 H13 . . 122.2 ?
    C12 C13 H13 . . 122.2 ?
    C13 C14 C15 . . 127.7(8) ?
    C13 C14 H14 . . 116.2 ?
    C15 C14 H14 . . 116.2 ?
    C14 C15 C16 . . 116.0(7) ?
    C14 C15 H15 . . 122.0 ?
    C16 C15 H15 . . 122.0 ?
    C11 C16 C15 . . 119.6(6) ?
    C11 C16 H16 . . 120.2 ?
    C15 C16 H16 . . 120.2 ?
    C22 C17 C18 . . 122.1(6) ?
    C22 C17 C10 . . 118.2(6) ?
    C18 C17 C10 . . 119.5(6) ?
    C17 C18 C19 . . 118.5(8) ?
    C17 C18 H18 . . 120.7 ?
    C19 C18 H18 . . 120.7 ?
    C20 C19 C18 . . 119.4(8) ?
    C20 C19 H19 . . 120.3 ?
    C18 C19 H19 . . 120.3 ?
    C21 C20 C19 . . 120.4(7) ?
    C21 C20 H20 . . 119.8 ?
    C19 C20 H20 . . 119.8 ?
    C20 C21 C22 . . 121.1(8) ?
    C20 C21 H21 . . 119.4 ?
    C22 C21 H21 . . 119.4 ?
    C17 C22 C21 . . 118.4(7) ?
    C17 C22 H22 . . 120.8 ?
    C21 C22 H22 . . 120.8 ?
    Cl3 Sb2 Cl3 . 2_567 180.0000(10)
                                   ?
    Cl3 Sb2 Cl2 . 2_567 90.36(11) ?
    Cl3 Sb2 Cl2 2_567 2_567 89.64(11) ?
    Cl3 Sb2 Cl2 . . 89.64(11) ?
    Cl3 Sb2 Cl2 2_567 . 90.36(11) ?
    Cl2 Sb2 Cl2 2_567 . 180.0 ?
    Cl3 Sb2 Cl4 . . 87.99(16) ?
    Cl3 Sb2 Cl4 2_567 . 92.01(16) ?
    Cl2 Sb2 Cl4 2_567 . 90.45(14) ?
    Cl2 Sb2 Cl4 . . 89.55(14) ?
    Cl3 Sb2 Cl4 . 2_567 92.01(16) ?
    Cl3 Sb2 Cl4 2_567 2_567 87.99(16) ?
    Cl2 Sb2 Cl4 2_567 2_567 89.55(14) ?
    Cl2 Sb2 Cl4 . 2_567 90.45(14) ?
    Cl4 Sb2 Cl4 . 2_567 180.0000(10)
                                   ?
loop_
    _geom_hbond_atom_site_label_D
    _geom_hbond_atom_site_label_H
    _geom_hbond_atom_site_label_A
    _geom_hbond_site_symmetry_A
    _geom_hbond_distance_DH
    _geom_hbond_distance_HA
    _geom_hbond_distance_DA
    _geom_hbond_angle_DHA
    _geom_hbond_publ_flag
    C7 H7 Cl3 2_567 0.94 2.76 3.490(8) 135 yes
    C8 H8 Cl4 . 0.94 2.74 3.593(8) 151 yes
    C12 H12 Cl3 1_554 0.94 2.69 3.539(8) 151 yes
_iucr_refine_instructions_details
;
TITL sbtppcl2 in P -1
CELL  0.71073  10.2044  11.1242  11.3901   70.685   83.398   63.050
ZERR     1.00   0.0004   0.0004   0.0004    0.002    0.002    0.003
LATT   1
SFAC  C    H    N    CL   SB
UNIT  44   28   4    8    2
MERG   2
SHEL   30   0.78
MPLA 24 C1 > C10 N1 N2 C1_$1 C2_$1 C3_$1 C4_$1 C5_$1 C6_$1 =
           C7_$1 C8_$1  C9_$1 C10_$1 N1_$1  N2_$1 SB1
EQIV $1 -x+1, -y, -z+1
FMAP   2
PLAN   25
ACTA    53.46
BOND   $H
L.S.  20
OMIT  1   1   0
OMIT  0   1   1
OMIT  1   0   1
OMIT -1   0   1
OMIT -1   1   0
OMIT  4  -2   1
OMIT  1   1   1
OMIT -3   4   6
OMIT -3   4   0
OMIT -6   1   2
OMIT  1  -1   3
OMIT  3   3   0
OMIT  0   1   0
OMIT -1   5   7
OMIT  3   7   9
OMIT -1   1   5
OMIT  1   0   0
TEMP   -50.00
WGHT    0.050700    7.016700
EXTI    0.041668
FVAR       2.53315
SB1   5    0.500000    0.000000    0.500000    10.50000    0.02456    0.01916 =
         0.02622   -0.01060    0.00596   -0.01017
N1    3    0.472468    0.191332    0.369326    11.00000    0.03062    0.02032 =
         0.02870   -0.01063    0.00567   -0.01195
N2    3    0.384116    0.105575    0.623779    11.00000    0.02973    0.02140 =
         0.02817   -0.01147    0.00794   -0.01112
CL1   4    0.281073    0.025572    0.423253    11.00000    0.02937    0.03888 =
         0.04666   -0.01782    0.00027   -0.01568
C1    1    0.525581    0.209270    0.249878    11.00000    0.02951    0.02564 =
         0.02729   -0.00909    0.00652   -0.01219
C2    1    0.483370    0.357374    0.191192    11.00000    0.04404    0.03142 =
         0.03158   -0.00669    0.00705   -0.01997
AFIX  43
H2    2    0.504655    0.399440    0.109850    11.00000   -1.20000
AFIX   0
C3    1    0.407283    0.426671    0.273232    11.00000    0.03478    0.02085 =
         0.03618   -0.00651    0.00130   -0.01124
AFIX  43
H3    2    0.366897    0.525098    0.258909    11.00000   -1.20000
AFIX   0
C4    1    0.399263    0.323361    0.385716    11.00000    0.02741    0.02264 =
         0.03086   -0.01028    0.00479   -0.01045
C5    1    0.328729    0.353092    0.493223    11.00000    0.02706    0.01806 =
         0.03553   -0.01259    0.00277   -0.00838
C6    1    0.322393    0.250945    0.602309    11.00000    0.02878    0.02266 =
         0.03254   -0.01284    0.00373   -0.01076
C7    1    0.249742    0.279744    0.711815    11.00000    0.03212    0.02748 =
         0.03570   -0.02026    0.01063   -0.00958
AFIX  43
H7    2    0.198704    0.369628    0.722929    11.00000   -1.20000
AFIX   0
C8    1    0.267784    0.153739    0.796929    11.00000    0.03937    0.03395 =
         0.03318   -0.02012    0.01380   -0.01594
AFIX  43
H8    2    0.230983    0.141638    0.877362    11.00000   -1.20000
AFIX   0
C9    1    0.351794    0.042933    0.743987    11.00000    0.03122    0.03091 =
         0.02894   -0.01620    0.01119   -0.01413
C10   1    0.394147   -0.101295    0.803705    11.00000    0.03071    0.02613 =
         0.03118   -0.01221    0.00748   -0.01370
C11   1    0.252593    0.505005    0.493799    11.00000    0.02972    0.02748 =
         0.03182   -0.01350    0.00785   -0.01361
C12   1    0.116455    0.594434    0.436217    11.00000    0.02777    0.02453 =
         0.04247   -0.01442    0.00098   -0.00738
AFIX  43
H12   2    0.074540    0.563553    0.389941    11.00000   -1.20000
AFIX   0
C13   1    0.039268    0.731528    0.445788    11.00000    0.02672    0.02934 =
         0.05962   -0.02054    0.00187   -0.00538
AFIX  43
H13   2   -0.054888    0.794582    0.408185    11.00000   -1.20000
AFIX   0
C14   1    0.108025    0.766728    0.511680    11.00000    0.03359    0.06391 =
         0.04324   -0.00324    0.00213   -0.03168
AFIX  43
H14   2    0.056646    0.858320    0.519205    11.00000   -1.20000
AFIX   0
C15   1    0.242553    0.686537    0.568832    11.00000    0.03724    0.03221 =
         0.06981   -0.02964   -0.00312   -0.01151
AFIX  43
H15   2    0.284149    0.721225    0.611392    11.00000   -1.20000
AFIX   0
C16   1    0.316489    0.548893    0.561090    11.00000    0.03868    0.02968 =
         0.06185   -0.02104   -0.00760   -0.01003
AFIX  43
H16   2    0.409291    0.486478    0.601507    11.00000   -1.20000
AFIX   0
C17   1    0.350146   -0.142208    0.939397    11.00000    0.02649    0.02202 =
         0.04585   -0.01586    0.00319   -0.00761
C18   1    0.225641   -0.163316    0.965438    11.00000    0.06060    0.09603 =
         0.04588   -0.02929    0.02091   -0.05649
AFIX  43
H18   2    0.174605   -0.165059    0.902843    11.00000   -1.20000
AFIX   0
C19   1    0.176871   -0.182065    1.086761    11.00000    0.05582    0.09253 =
         0.05397   -0.01277    0.02539   -0.03956
AFIX  43
H19   2    0.091127   -0.194890    1.106745    11.00000   -1.20000
AFIX   0
C20   1    0.256448   -0.181605    1.178070    11.00000    0.07216    0.04545 =
         0.03528   -0.01205    0.02281   -0.02476
AFIX  43
H20   2    0.223055   -0.192194    1.259600    11.00000   -1.20000
AFIX   0
C21   1    0.380224   -0.166164    1.150309    11.00000    0.09022    0.09801 =
         0.03404   -0.02845    0.01478   -0.05531
AFIX  43
H21   2    0.434835   -0.169828    1.213562    11.00000   -1.20000
AFIX   0
C22   1    0.429588   -0.144693    1.028893    11.00000    0.05517    0.08848 =
         0.03819   -0.02275    0.01326   -0.04770
AFIX  43
H22   2    0.515620   -0.132274    1.009592    11.00000   -1.20000
AFIX   0
SB2   5    0.000000    0.500000    1.000000    10.50000    0.03456    0.11757 =
         0.08072   -0.07667    0.01409   -0.02447
CL2   4   -0.229854    0.513999    1.080528    11.00000    0.04908    0.17061 =
         0.11045   -0.10259    0.03325   -0.05008
CL3   4    0.072370    0.483739    1.191798    11.00000    0.05858    0.22240 =
         0.11901   -0.13346    0.01624   -0.03881
CL4   4    0.099860    0.246347    1.069212    11.00000    0.11562    0.12068 =
         0.11154   -0.07512    0.03905   -0.03446
HKLF 4
REM  sbtppcl2 in P -1
REM R1 =  0.0651 for   4433 Fo > 4sig(Fo)  and  0.0692 for all   4749 data
REM    266 parameters refined using      0 restraints
END
WGHT      0.0506      7.0154
REM Highest difference peak  2.550,  deepest hole -1.452,  1-sigma level  0.169
Q1    1   0.3136 -0.1420  1.0081  11.00000  0.05    2.55
Q2    1   0.1514  0.6979  0.4919  11.00000  0.05    2.44
Q3    1  -0.0546  0.5863  1.0125  11.00000  0.05    1.58
Q4    1   0.2081  0.5834  0.5040  11.00000  0.05    1.41
Q5    1   0.4120  0.0158  0.4400  11.00000  0.05    0.97
Q6    1   0.3583  0.6810  0.5798  11.00000  0.05    0.94
Q7    1   0.0893  0.7998  0.4837  11.00000  0.05    0.92
Q8    1   0.0885  0.7596  0.5454  11.00000  0.05    0.89
Q9    1   0.3949  0.1190  0.4263  11.00000  0.05    0.83
Q10   1  -0.0755  0.7441  0.4233  11.00000  0.05    0.80
;
data_New_Global_Publ_Block
_journal_date_recd_electronic     2014-04-05
_journal_date_accepted     2014-05-30
_journal_name_full     'Acta Crystallographica, Section E'
_journal_year     2014
_journal_volume     70
_journal_issue      7
_journal_page_first     m256
_journal_page_last     m257
_journal_paper_category     QM
_journal_paper_doi     10.1107/S1600536814012653
_journal_coeditor_code     IS5356
_publ_contact_author_name     'Mohamed Salah Belkhiria'
_publ_contact_author_address
;
Laboratoire de Physico-Chimie des Mat\'eriaux, Universit\'e de Monastir,
Facult\'e des Sciences de Monastir, Avenue de l'environnement, 5019 Monastir,
Tunisia
;
_publ_contact_author_email     'salah_belkiria@yahoo.com'
_publ_contact_author_fax     '+ 216 73 500 278'
_publ_contact_author_phone     '+ 216 52 77 69 17'
_publ_section_title
;
Dichlorido(5,10,15,20-tetraphenylporphyrinato-\k^4^<i>N</i>)antimony(V)
hexachloridoantimonate(V)
;
loop_
    _publ_author_name
    _publ_author_footnote
    _publ_author_address
    'Soury, Raoudha' .
;
Laboratoire de Physico-Chimie des Mat\'eriaux, Universit\'e de Monastir,
Facult\'e des Sciences de Monastir, Avenue de l'environnement, 5019 Monastir,
Tunisia
;
    'Belkhiria, Mohamed Salah' .
;
Laboratoire de Physico-Chimie des Mat\'eriaux, Universit\'e de Monastir,
Facult\'e des Sciences de Monastir, Avenue de l'environnement, 5019 Monastir,
Tunisia
;
    'Giorgi, Michel' .
;
Spectropole, Universit\'e d '\Aix-Marseille, Facult\'e des Science
St-J\'er\^ome, Avenue Escadrille Normandie-Niemen, 13397 Marseille Cedex 20,
France
;
    'Nasri, Habib' .
;
Laboratoire de Physico-Chimie des Mat\'eriaux, Universit\'e de Monastir,
Facult\'e des Sciences de Monastir, Avenue de l'environnement, 5019 Monastir,
Tunisia.
;
