# Supplementary material for: Di­chlorido­(5,10,15,20-tetra­phenyl­porphyrinato-κ4 N)anti­mony(V) hexa­chlorido­anti­monate(V)
Source: Acta Crystallogr Sect E Struct Rep Online. 2014 Jun 11;70(Pt 7):m256–7. doi: 10.1107/S1600536814012653 (PMC4120531; doi:10.1107/S1600536814012653)
Supplement: Supplementary file 2 [file e-70-0m256-Isup2.hkl]

#
# h,k,l, Fc-squared, Fo-squared, sigma(Fo-squared) and status flag
#
data_I
_shelx_title ' sbtppcl2 in P -1'
_shelx_refln_list_code          4
_shelx_F_calc_maximum      131.79
_exptl_crystal_F_000       558.00
_reflns_d_resolution_high  0.7800
 
loop_
 _symmetry_equiv_pos_as_xyz
 'x, y, z'
 '-x, -y, -z'
 
_cell_length_a    10.2044
_cell_length_b    11.1242
_cell_length_c    11.3901
_cell_angle_alpha  70.685
_cell_angle_beta   83.398
_cell_angle_gamma  63.050
 
_shelx_F_squared_multiplier     1.000
 
loop_
 _refln_index_h
 _refln_index_k
 _refln_index_l
 _refln_F_squared_calc
 _refln_F_squared_meas
 _refln_F_squared_sigma
 _refln_observed_status
   2   0   0     1240.38      996.09    157.49 o
   3   0   0      379.44      467.50     14.15 o
   4   0   0     6969.00     6968.50   1244.82 o
   5   0   0      724.50      784.39    387.14 o
   6   0   0      170.85      269.18     16.72 o
   7   0   0      260.17      249.96     13.68 o
   8   0   0     2331.66     2338.48    174.14 o
   9   0   0       52.74       67.35      4.70 o
  10   0   0      594.52      570.33     57.62 o
  11   0   0       18.81       40.90      8.84 o
 -11   1   0       48.89       70.52     12.58 o
 -10   1   0        4.38        6.07      3.57 o
  -9   1   0     1794.08     1814.52    132.51 o
  -8   1   0       44.95       35.74      2.97 o
  -7   1   0      562.22      595.11     48.89 o
  -6   1   0       59.31      296.36     53.60 o
  -5   1   0     3177.55     2927.25    244.23 o
  -4   1   0      117.06       86.20     25.30 o
  -3   1   0     2280.49     2193.00    171.47 o
  -2   1   0      490.36      443.44     37.51 o
   2   1   0       11.33       43.79      1.74 o
   3   1   0     4523.80     4188.34    162.81 o
   4   1   0      717.58      745.60    123.72 o
   5   1   0     4092.53     4477.19    140.49 o
   6   1   0      923.01      811.50     55.56 o
   7   1   0      423.32      421.68     25.85 o
   8   1   0       49.30       57.68      5.03 o
   9   1   0     1953.30     1944.96    175.87 o
  10   1   0       88.98      181.82     15.34 o
  11   1   0       49.46       44.86      4.22 o
  12   1   0        2.86       11.95      6.40 o
 -10   2   0      326.26      305.85     28.49 o
  -9   2   0       57.30       55.47      5.36 o
  -8   2   0      870.23      959.86     68.02 o
  -7   2   0       13.35       73.58      6.86 o
  -6   2   0      325.52      353.34     24.73 o
  -5   2   0        4.60        2.33      0.92 o
  -4   2   0     6721.05     7634.90    559.75 o
  -3   2   0        6.30        0.94      0.74 o
  -2   2   0     3016.13     2412.47    313.27 o
  -1   2   0      843.48     1026.32     53.19 o
   0   2   0     5584.42     3960.80    474.09 o
   1   2   0      410.40      445.60     29.47 o
   2   2   0      260.26      252.77     10.99 o
   3   2   0     3218.94     3357.42    178.89 o
   4   2   0     3703.33     4287.66    143.76 o
   5   2   0       10.30       16.80      2.36 o
   6   2   0     2867.81     3092.14    127.22 o
   7   2   0        5.62       10.28      2.08 o
   8   2   0     1093.10     1163.96     85.42 o
   9   2   0      246.31      395.92     54.81 o
  10   2   0     1118.29     1146.82     74.96 o
  11   2   0       18.22       13.46      3.73 o
  12   2   0      156.29      125.37     34.25 o
 -10   3   0       11.50        9.54     10.59 o
  -9   3   0      476.35      477.59     81.76 o
  -8   3   0      123.18      133.35     12.61 o
  -7   3   0      248.13      336.00     32.41 o
  -6   3   0      371.49      441.45     26.75 o
  -5   3   0     1614.37     1617.61     78.38 o
  -4   3   0       18.29        5.76      1.51 o
  -3   3   0     2348.29     2212.93    128.32 o
  -2   3   0       79.26      245.81     88.39 o
  -1   3   0     4902.45     5230.68    312.50 o
   0   3   0     3452.69     2703.55    141.56 o
   1   3   0     8225.88     8308.40    740.48 o
   2   3   0      419.70      453.76     13.37 o
   4   3   0       50.19       79.94    131.89 o
   5   3   0     9652.00    10774.42    711.43 o
   6   3   0      273.82      289.07     18.24 o
   7   3   0      422.86      409.69     26.18 o
   8   3   0       21.62       35.13      5.80 o
   9   3   0     2428.95     2609.44    188.91 o
  10   3   0      310.99      276.30     17.67 o
  11   3   0      512.64      429.44     32.49 o
  12   3   0        8.93        7.02      4.87 o
  -9   4   0       52.75       47.64      9.25 o
  -8   4   0      299.25      354.50     13.99 o
  -7   4   0       25.65       32.48     11.47 o
  -6   4   0      189.79      193.40     26.84 o
  -5   4   0     1202.48     1144.63    124.46 o
  -4   4   0     4355.11     4407.26    505.69 o
  -2   4   0      439.71      400.64     38.86 o
  -1   4   0     3578.80     3502.31    735.27 o
   0   4   0     9658.93     8850.04    419.47 o
   1   4   0       12.53       26.99      4.43 o
   2   4   0     4002.31     4104.39    120.60 o
   3   4   0        2.66       12.40    111.04 o
   4   4   0     6865.74     7509.29    203.78 o
   5   4   0      700.51      661.63     23.35 o
   6   4   0     1398.19     1388.10     67.86 o
   7   4   0       85.47       87.21     11.04 o
   8   4   0     1179.68     1148.63     68.60 o
   9   4   0        8.81       11.96      2.82 o
  10   4   0      843.37      776.29     48.30 o
  11   4   0       34.82       38.84      4.61 o
  12   4   0      160.42      154.51     19.76 o
  -8   5   0       27.89       36.37      9.21 o
  -7   5   0      338.00      384.55     61.69 o
  -6   5   0      296.18      222.24     14.37 o
  -5   5   0     1922.01     1836.58    270.37 o
  -4   5   0      362.19      496.61     66.44 o
  -3   5   0     2822.99     2841.75    222.77 o
  -2   5   0      271.60      215.87     22.47 o
  -1   5   0      749.77      697.08    115.00 o
   0   5   0      280.08      194.96     11.33 o
   1   5   0     8818.52     8718.20   1210.60 o
   2   5   0      660.81     1113.29    142.23 o
   3   5   0     4952.77     5431.08    146.72 o
   4   5   0      178.40      222.40      5.98 o
   5   5   0     8219.05     8729.94    301.42 o
   6   5   0      688.97      647.42     19.68 o
   7   5   0      128.42      202.03      7.43 o
   8   5   0        4.27       10.36      5.75 o
   9   5   0     1061.26      923.17     71.08 o
  10   5   0      221.05      249.99     16.49 o
  11   5   0       24.14       40.70      4.85 o
  12   5   0       30.22       31.76      6.17 o
  -7   6   0        2.55       -2.93     15.49 o
  -6   6   0      198.51      182.31     13.33 o
  -5   6   0      195.93      203.18     15.77 o
  -4   6   0     3074.91     2930.43    257.22 o
  -3   6   0      335.44      302.23     39.76 o
  -2   6   0       19.73       93.19     24.83 o
  -1   6   0      268.09      235.01     16.49 o
   0   6   0     3614.76     3548.05    161.93 o
   1   6   0     2074.72     3298.48    428.07 o
   2   6   0     1452.89     1608.16    184.46 o
   3   6   0      182.23      152.54     21.78 o
   4   6   0     4426.19     4769.44    124.87 o
   5   6   0       43.71       45.38      3.35 o
   6   6   0     1849.59     2244.83     78.11 o
   7   6   0      944.69     1003.94     59.18 o
   8   6   0     1030.12     1021.44     35.80 o
   9   6   0      192.50      186.00     11.09 o
  10   6   0      396.98      428.88     27.31 o
  11   6   0       13.47       12.19      3.63 o
  12   6   0      251.61      225.63     13.97 o
  -6   7   0        1.51       14.96      5.61 o
  -5   7   0      163.59      122.58      9.19 o
  -4   7   0      182.34      191.07     13.78 o
  -3   7   0      168.70      165.88     15.83 o
  -2   7   0        8.28        1.88      3.32 o
  -1   7   0      645.15      679.59     54.96 o
   0   7   0      445.96      582.62     25.77 o
   1   7   0     1256.56     1312.01     39.56 o
   2   7   0       97.25       85.69     13.51 o
   3   7   0      743.65      669.12     67.74 o
   4   7   0       69.70       51.31      7.22 o
   5   7   0     1558.63     1639.48    140.37 o
   6   7   0      245.01      299.27     45.97 o
   7   7   0      227.14      207.43      6.71 o
   8   7   0        0.31       32.35      7.00 o
   9   7   0     1113.19     1087.93     66.18 o
  10   7   0      223.01      192.65     11.35 o
  11   7   0      624.18      628.57     25.62 o
  12   7   0        0.22        3.96      4.20 o
  -5   8   0       59.23       67.53     12.71 o
  -4   8   0      328.26      348.78     25.00 o
  -3   8   0      359.00      329.35     34.82 o
  -2   8   0      216.98      226.98     22.92 o
  -1   8   0        7.35       46.20     10.62 o
   0   8   0     1060.96     1142.29     37.40 o
   1   8   0      315.00      390.96     15.23 o
   2   8   0     1091.09      974.46     43.98 o
   3   8   0       61.99       50.37      3.96 o
   4   8   0      458.94      405.57     68.74 o
   5   8   0     1208.90     1516.34    192.75 o
   6   8   0     1968.63     1883.92     44.44 o
   7   8   0      108.78      120.96     10.58 o
   8   8   0      210.86      239.10     12.96 o
   9   8   0       57.47       61.62      6.73 o
  10   8   0     1030.65     1013.31     62.09 o
  11   8   0      139.39      121.56     11.66 o
  12   8   0       72.47       72.84      7.34 o
  -4   9   0      123.88       95.29     13.35 o
  -3   9   0      549.51      499.59     41.70 o
  -2   9   0      363.25      417.18     30.21 o
  -1   9   0      264.81      252.34      9.96 o
   0   9   0      277.84      301.89     10.39 o
   1   9   0     2359.08     2541.43     76.43 o
   2   9   0      580.16      611.77     20.28 o
   3   9   0       75.43       74.80     10.97 o
   4   9   0       61.84       72.76     11.77 o
   5   9   0      897.68      857.17     58.40 o
   6   9   0     1022.91     1038.22     27.34 o
   7   9   0      413.49      411.50     16.37 o
   8   9   0       80.57       90.59      7.04 o
   9   9   0      660.82      693.49     45.40 o
  10   9   0      835.86      841.31     39.81 o
  11   9   0      403.80      390.57     25.68 o
  12   9   0       29.31       27.99      6.46 o
  -3  10   0      351.14      388.65     42.47 o
  -2  10   0      191.47      177.38      7.24 o
  -1  10   0       66.79       69.67      6.69 o
   0  10   0      276.68      307.65     10.17 o
   1  10   0      522.86      489.31     18.22 o
   2  10   0     1025.67     1039.01     36.50 o
   3  10   0      708.55      989.84     42.65 o
   4  10   0      483.34      469.41     90.28 o
   5  10   0      109.01      144.25     20.17 o
   6  10   0       78.54       56.88      3.84 o
   7  10   0       82.19      103.73      7.47 o
   8  10   0      152.88      163.36     47.11 o
   9  10   0      209.83      250.48      9.95 o
  10  10   0      540.33      533.99     30.37 o
  11  10   0      144.74      138.92     22.93 o
  12  10   0       52.01       40.65      9.43 o
  -2  11   0      207.29      190.82     26.76 o
  -1  11   0      204.66      267.56     12.95 o
   0  11   0      162.69      148.92      6.32 o
   1  11   0      374.52      305.32     33.95 o
   2  11   0      308.26      592.14     48.14 o
   3  11   0      174.00      209.33     13.42 o
   4  11   0      310.75      302.00     58.40 o
   5  11   0      482.49      488.12     17.90 o
   6  11   0      518.15      477.17     38.61 o
   7  11   0      331.20      295.13     12.16 o
   8  11   0       31.79       50.11     13.56 o
   9  11   0      448.57      412.34     28.46 o
  10  11   0      320.37      263.47     12.62 o
  11  11   0      356.56      348.14     50.82 o
   0  12   0      184.12      225.31     17.98 o
   1  12   0      338.46      417.45     33.59 o
   2  12   0      317.73      310.17     16.86 o
   3  12   0      128.38      138.54     25.67 o
   4  12   0       93.28      108.21     29.99 o
   5  12   0      129.86      116.71      6.86 o
   6  12   0      295.17      264.30     19.75 o
   7  12   0      108.58      213.87     42.33 o
   8  12   0      395.58      294.89     35.59 o
   9  12   0      210.33      174.88     25.79 o
  10  12   0      322.16      285.29     47.76 o
   3  13   0      191.42      214.06     12.64 o
   4  13   0       45.29       47.33     16.62 o
   5  13   0      138.11      130.16      8.02 o
   6  13   0      223.44      406.54     28.84 o
   7  13   0      286.49      215.72     26.58 o
   8  13   0       44.35       54.29     72.25 o
  -7 -13   1      176.58      137.11     15.61 o
  -6 -13   1      182.64      181.16      9.72 o
  -5 -13   1      104.28      107.14      7.77 o
  -9 -12   1      120.71      130.57     18.27 o
  -8 -12   1      179.73      166.95     12.81 o
  -7 -12   1      125.59      104.79      8.25 o
  -6 -12   1      261.97      270.01     17.91 o
  -5 -12   1      144.75      121.42      8.95 o
  -4 -12   1       81.67      192.10     19.48 o
  -3 -12   1      129.82      100.41     12.73 o
  -2 -12   1      200.52      217.83      9.49 o
  -1 -12   1      315.97      359.39     26.02 o
 -10 -11   1      490.65      461.52     22.86 o
  -9 -11   1      197.02      167.29     31.03 o
  -8 -11   1      105.60       79.13      9.76 o
  -7 -11   1      584.03      526.15     33.96 o
  -6 -11   1      917.01      678.28     96.26 o
  -5 -11   1      221.50      441.88     31.95 o
  -4 -11   1       53.60       69.20      5.66 o
  -3 -11   1       43.41       26.20      7.73 o
  -2 -11   1      369.35      399.14     14.79 o
  -1 -11   1      247.49      288.89     13.37 o
   0 -11   1      130.33      104.51      5.81 o
   1 -11   1      144.72      145.27     11.30 o
 -11 -10   1       66.56       76.71     10.20 o
 -10 -10   1       94.19      108.57      6.66 o
  -9 -10   1      139.59      124.20      7.15 o
  -8 -10   1      160.39      140.34      8.26 o
  -7 -10   1      852.19      757.48     68.93 o
  -6 -10   1      438.18      768.48    139.64 o
  -5 -10   1      403.87      358.98     45.25 o
  -4 -10   1       17.21       16.10      5.79 o
  -3 -10   1      519.08      587.00     36.70 o
  -2 -10   1      826.33     1002.16     47.61 o
  -1 -10   1      553.46      584.91     21.44 o
   0 -10   1       83.09      160.75     17.25 o
   1 -10   1       69.79       74.24      5.82 o
   2 -10   1      160.76      149.53     12.99 o
   3 -10   1      437.40      439.04     70.28 o
 -12  -9   1       54.14       71.62      9.51 o
 -11  -9   1       59.89       61.62      5.25 o
 -10  -9   1      263.35      238.42     19.87 o
  -9  -9   1       31.50       47.96      4.45 o
  -8  -9   1      255.43      266.06      7.89 o
  -7  -9   1      354.84      477.23     69.86 o
  -6  -9   1      932.39      875.18     83.73 o
  -5  -9   1       42.96       65.11      5.91 o
  -4  -9   1       29.61       47.32      6.21 o
  -3  -9   1        1.21        2.50      3.15 o
  -2  -9   1      930.95     1043.11     39.47 o
  -1  -9   1     1396.37     1927.57    136.36 o
   0  -9   1      761.56      780.14     23.18 o
   1  -9   1      218.94      183.53      9.54 o
   2  -9   1      169.02      174.96      8.72 o
   3  -9   1      310.55      292.21     15.84 o
   4  -9   1      234.88      195.10     12.50 o
 -12  -8   1        8.68       12.94      6.45 o
 -11  -8   1      174.73      165.48     15.24 o
 -10  -8   1      151.37      153.93     13.27 o
  -9  -8   1      628.53      637.94     27.33 o
  -8  -8   1      434.71      523.47     28.85 o
  -7  -8   1      813.79      949.23    112.58 o
  -6  -8   1      982.98      943.26     35.12 o
  -5  -8   1     1647.61     1562.25    101.74 o
  -4  -8   1      161.75      166.03     12.80 o
  -3  -8   1      120.08      175.50      7.10 o
  -2  -8   1       96.39      520.33     63.52 o
  -1  -8   1      902.23     1002.74     67.64 o
   0  -8   1      647.89      605.05     16.37 o
   1  -8   1      368.06      372.94     11.50 o
   2  -8   1      236.67      250.01     16.33 o
   3  -8   1      818.07      734.57     66.98 o
   4  -8   1      387.14      463.03     36.35 o
   5  -8   1      160.96      121.48     15.05 o
 -12  -7   1       71.36       72.31      5.48 o
 -11  -7   1      404.86      373.46     19.80 o
 -10  -7   1      697.72      671.12     36.00 o
  -9  -7   1      121.54      144.79     15.16 o
  -8  -7   1      402.88      542.09     24.56 o
  -7  -7   1      131.10      148.30      4.90 o
  -6  -7   1     1503.71     1540.43     49.21 o
  -5  -7   1      264.10      222.97     10.86 o
  -4  -7   1     1297.09     1255.53     63.43 o
  -3  -7   1     1164.39     2106.54    175.25 o
  -2  -7   1      761.85      816.23    102.74 o
  -1  -7   1      223.32      240.64     18.32 o
   0  -7   1      601.34      533.12     27.27 o
   1  -7   1        3.69        4.11      1.89 o
   2  -7   1      836.33      792.37     59.18 o
   3  -7   1       55.16      156.22     18.38 o
   4  -7   1      393.95      369.07     41.25 o
   5  -7   1       35.94       35.78      6.76 o
   6  -7   1       58.58       53.33     15.87 o
 -12  -6   1      194.12      176.55     16.97 o
 -11  -6   1      402.93      342.49     25.65 o
 -10  -6   1      482.53      394.42     21.83 o
  -9  -6   1     1159.55     1327.46     36.97 o
  -8  -6   1        4.33       11.28      3.84 o
  -7  -6   1     1534.51     1556.09     51.16 o
  -6  -6   1      423.62      461.61     16.27 o
  -5  -6   1     2825.33     2816.62    110.76 o
  -4  -6   1      130.81      169.63     11.87 o
  -3  -6   1      107.55      150.01     34.90 o
  -2  -6   1      683.23      624.46     22.16 o
  -1  -6   1     3475.93     3494.71    132.85 o
   0  -6   1       30.23       18.75      2.80 o
   1  -6   1      223.80      234.71     20.51 o
   2  -6   1        0.70       85.82     14.24 o
   3  -6   1     1104.16     1138.56     99.42 o
   4  -6   1      216.94      177.22     23.83 o
   5  -6   1      100.87      109.95     15.91 o
   6  -6   1        1.34        8.68      5.52 o
 -12  -5   1      205.21      143.34     20.94 o
 -11  -5   1      225.25      217.59     21.41 o
 -10  -5   1     1367.15     1369.22     90.03 o
  -9  -5   1        2.41        9.70      5.35 o
  -8  -5   1      270.72      295.56     12.42 o
  -7  -5   1       73.58      197.43      7.75 o
  -6  -5   1     4577.25     4850.41    205.88 o
  -5  -5   1     1512.01     1665.03     77.17 o
  -4  -5   1     3699.26     4179.75    135.99 o
  -3  -5   1      330.05      369.08     10.47 o
  -2  -5   1     6180.65     7200.41    247.30 o
  -1  -5   1      841.33      807.08     35.33 o
   0  -5   1     2111.89     2071.53    189.18 o
   1  -5   1      151.64      575.22    168.94 o
   2  -5   1      983.03     1035.03    110.54 o
   3  -5   1     1269.90     1048.84    136.29 o
   4  -5   1      627.92      558.37     69.37 o
   5  -5   1      122.87      119.57     16.77 o
   6  -5   1      497.13      469.25     45.78 o
   7  -5   1      364.10      413.26     23.13 o
 -12  -4   1        0.15        3.44      4.46 o
 -11  -4   1      493.02      401.35     55.05 o
 -10  -4   1      126.73      148.02      8.50 o
  -9  -4   1      622.35      693.89     44.09 o
  -8  -4   1      254.88      286.81      9.34 o
  -7  -4   1      410.98      388.70     24.10 o
  -6  -4   1     1020.34     1053.14     51.87 o
  -5  -4   1     4026.65     5725.30    148.38 o
  -4  -4   1      176.31      164.58      8.65 o
  -3  -4   1     3296.90     3205.35     78.78 o
  -2  -4   1      416.01      503.81     88.27 o
  -1  -4   1    11558.29    12553.51    585.99 o
   0  -4   1      902.86     1421.12    440.26 o
   1  -4   1     3464.65     2978.29    825.75 o
   2  -4   1      247.82      189.14     34.85 o
   3  -4   1      829.63      779.26     75.34 o
   4  -4   1     1647.05     1630.33    139.68 o
   5  -4   1     1534.26     1714.54    106.23 o
   6  -4   1      106.89      105.10      5.42 o
   7  -4   1      816.10      961.27     77.54 o
   8  -4   1      226.23      189.78     13.73 o
   9  -4   1      470.84      502.62     94.29 o
 -12  -3   1      145.01      122.50     16.85 o
 -11  -3   1      174.41      139.08      9.40 o
 -10  -3   1      751.20      783.90     56.43 o
  -9  -3   1        0.25       22.34      3.81 o
  -8  -3   1     1047.68      855.82     74.61 o
  -7  -3   1        0.09        2.13      2.20 o
  -6  -3   1     2243.35     2804.73     97.10 o
  -5  -3   1       34.63       70.28     60.85 o
  -4  -3   1     4288.22     4315.13    153.98 o
  -3  -3   1      173.48      598.69     52.04 o
  -2  -3   1     1927.45     1821.76     48.00 o
  -1  -3   1      568.85      583.96     76.95 o
   1  -3   1       91.60       93.18      5.28 o
   2  -3   1      500.62      615.34     47.44 o
   3  -3   1       45.37       18.80      1.71 o
   4  -3   1     2486.32     2124.50    266.45 o
   5  -3   1       31.26      207.32     15.36 o
   6  -3   1      660.52      648.29     40.10 o
   7  -3   1      210.25      245.98   1555.71 o
   8  -3   1     1149.83     1381.24     60.53 o
   9  -3   1       17.14       11.25      5.39 o
 -12  -2   1        1.45       18.25     13.18 o
 -11  -2   1      129.99      127.36     24.55 o
 -10  -2   1      323.25      322.96     26.42 o
  -9  -2   1     2599.44     2404.07    171.10 o
  -8  -2   1        0.03        2.44      1.92 o
  -7  -2   1      542.36      488.29     31.42 o
  -6  -2   1       56.53       71.55     24.88 o
  -5  -2   1    10324.23    10804.05    533.31 o
  -4  -2   1      695.91      752.06     42.15 o
  -3  -2   1     3364.88     3257.99    127.31 o
  -2  -2   1      424.02      395.74     13.91 o
   1  -2   1     2102.24     1900.56    124.39 o
   2  -2   1      216.86      245.46     13.25 o
   3  -2   1     2640.79     2449.21    137.15 o
   5  -2   1     1477.44     1457.03     63.50 o
   6  -2   1       61.43       53.24      2.83 o
   7  -2   1      534.36      522.26     26.97 o
   8  -2   1       97.52      104.87      5.18 o
   9  -2   1      877.88     1013.22     71.85 o
  10  -2   1        4.71       14.24      6.08 o
 -12  -1   1      198.24      192.85     29.05 o
 -11  -1   1        5.05        1.21      5.33 o
 -10  -1   1      513.35      396.95     35.50 o
  -9  -1   1      106.57      120.51     12.75 o
  -8  -1   1     1284.46     1226.57     76.97 o
  -7  -1   1      183.57      243.00     11.57 o
  -6  -1   1     1899.44     1789.92    131.08 o
  -5  -1   1       32.13       94.59     14.86 o
  -3  -1   1     9600.83    10886.11    547.45 o
  -1  -1   1      257.46      210.44      7.52 o
   2  -1   1      858.40      718.72     39.04 o
   3  -1   1     2511.65     2455.70    193.68 o
   4  -1   1     3770.23     3668.21    165.05 o
   5  -1   1       43.28       47.33      3.75 o
   6  -1   1      725.93      776.08     45.97 o
   7  -1   1       90.61      102.03     10.33 o
   8  -1   1     1229.90     1445.37    148.09 o
   9  -1   1      132.34      180.26     13.36 o
  10  -1   1      361.82      397.82     37.69 o
  11  -1   1        0.24       -7.41      7.41 o
 -11   0   1      454.42      389.31     46.28 o
 -10   0   1      211.67      187.78     13.98 o
  -9   0   1      872.77      831.89     63.77 o
  -8   0   1       19.31      152.81     16.59 o
  -7   0   1      573.42      603.17     37.66 o
  -6   0   1      488.71      433.36     37.39 o
  -5   0   1    10041.21     7007.76    301.62 o
  -4   0   1       73.45       56.06      2.42 o
  -3   0   1     7218.02     7241.66    667.31 o
  -2   0   1     2924.99     2802.39    260.91 o
   0   0   1      151.64       -0.24      0.24 o
   2   0   1      641.95      468.99     44.63 o
   3   0   1      435.33      425.68     30.81 o
   4   0   1      501.67      342.00     16.65 o
   5   0   1     4821.37     4882.50    255.05 o
   6   0   1        2.08       31.01     13.67 o
   7   0   1      343.37      372.13     23.63 o
   8   0   1      151.61      196.03      9.71 o
   9   0   1     2116.41     2364.38    293.95 o
  10   0   1        0.75        2.34      4.23 o
  11   0   1      245.83      249.35     20.82 o
 -11   1   1        9.48       -0.86      8.53 o
 -10   1   1      568.97      572.41     55.31 o
  -9   1   1      243.65      315.33     23.62 o
  -8   1   1     1138.68     1193.65     93.22 o
  -7   1   1        1.52        1.10      1.78 o
  -6   1   1     3373.79     3266.01    287.19 o
  -5   1   1     1004.98     1029.11     78.62 o
  -4   1   1     6332.46     5908.61    534.66 o
  -3   1   1      353.14      340.62     15.48 o
  -2   1   1     2145.49     1884.69    155.95 o
  -1   1   1      214.63      217.01     40.11 o
   3   1   1     6931.13     6723.94    399.74 o
   4   1   1    11250.06     8984.40    489.12 o
   5   1   1        9.63        0.06      1.41 o
   6   1   1      589.79      594.58     49.29 o
   7   1   1      191.14      253.96     14.94 o
   8   1   1     1586.18     1667.98    123.84 o
   9   1   1       54.50       53.67      5.06 o
  10   1   1     1657.36     1516.42    168.21 o
  11   1   1       18.30       12.82      3.75 o
  12   1   1      231.42      305.66     18.99 o
 -10   2   1       67.49       65.98      7.06 o
  -9   2   1      483.69      471.14     30.49 o
  -8   2   1        0.19        0.47      3.29 o
  -7   2   1      535.87      542.87     47.17 o
  -6   2   1      230.63      205.74     17.55 o
  -5   2   1     6196.62     5964.49    718.24 o
  -4   2   1      512.39      949.00     81.46 o
  -3   2   1     4410.30     4113.39    265.66 o
  -2   2   1      622.21      491.49     48.61 o
  -1   2   1      875.77      593.11     55.77 o
   0   2   1      338.70      277.09     22.19 o
   2   2   1        3.06       18.07      5.40 o
   3   2   1     8149.01     9075.45    455.72 o
   4   2   1     1044.55     1222.80     68.70 o
   5   2   1     7061.27     6994.56    493.15 o
   6   2   1       27.01       63.34     56.71 o
   7   2   1      361.89      414.53     14.78 o
   8   2   1       80.25       79.02      5.70 o
   9   2   1     2760.35     2539.19    198.27 o
  10   2   1        0.03        6.65      2.66 o
  11   2   1      238.32      236.29     24.02 o
  12   2   1        7.68       38.33     21.67 o
 -10   3   1      240.40      227.55     30.25 o
  -9   3   1       85.47       96.90     15.26 o
  -8   3   1      487.39      507.49     41.17 o
  -7   3   1       12.75       12.76      3.74 o
  -6   3   1      938.61      935.01    118.03 o
  -5   3   1        0.29      284.66     62.43 o
  -4   3   1     6005.27     6282.36    850.12 o
  -3   3   1     2190.81     2040.15    251.42 o
  -2   3   1     1515.99     1279.33    206.42 o
  -1   3   1        5.07       -0.92      0.92 o
   1   3   1      500.57      607.26     26.40 o
   2   3   1      149.31      134.93     13.29 o
   3   3   1      759.57      590.31     50.55 o
   4   3   1     5497.20     5417.79    533.58 o
   5   3   1       77.15      106.98     21.01 o
   6   3   1      457.99      439.57     20.08 o
   7   3   1       55.46       55.40      3.56 o
   8   3   1     1205.39     1114.15     86.22 o
   9   3   1       32.14       68.09      8.77 o
  10   3   1     1307.64     1336.91    111.41 o
  11   3   1        4.50       23.80      6.20 o
  12   3   1      247.30      218.03     28.68 o
  -9   4   1      712.77      824.68     28.05 o
  -8   4   1       26.00       16.63      4.89 o
  -7   4   1      192.28      218.38     21.76 o
  -6   4   1       11.62       21.00      3.34 o
  -5   4   1     2125.32     1956.11    331.99 o
  -4   4   1      808.49      761.91     53.29 o
  -3   4   1     2198.08     1734.92    232.15 o
  -2   4   1     1181.71     1159.78    238.84 o
  -1   4   1     5003.97     4053.76    657.98 o
   0   4   1      665.66      667.66     62.39 o
   1   4   1     9382.97    10336.15    803.76 o
   2   4   1      224.46      345.27     18.61 o
   3   4   1      786.28      836.00     26.76 o
   4   4   1     1122.89      912.08     71.82 o
   5   4   1     2872.92     3752.75    116.74 o
   6   4   1      232.99      204.25     13.52 o
   7   4   1      176.96      166.91     11.47 o
   8   4   1      133.65      178.33      9.59 o
   9   4   1     2550.92     2578.41    188.12 o
  10   4   1       18.55       70.34      6.08 o
  11   4   1      385.88      423.10     33.66 o
  12   4   1        6.31       10.63     18.05 o
  -8   5   1      299.48      298.26     65.99 o
  -7   5   1       47.57       47.25     10.26 o
  -6   5   1      198.20      200.15     35.81 o
  -5   5   1      440.55      397.44     26.35 o
  -4   5   1     1654.61     1564.25    109.88 o
  -3   5   1      610.53      558.81     83.16 o
  -2   5   1     2123.23     2061.01    196.02 o
  -1   5   1     1719.37     1943.39    357.18 o
   0   5   1     4973.09     3963.62   1022.84 o
   1   5   1     2591.04     2914.90    430.02 o
   2   5   1     2415.51     2192.57     66.49 o
   3   5   1       24.16       19.56      1.98 o
   4   5   1     2252.33     2980.75    257.34 o
   5   5   1     1285.01     1262.68    264.03 o
   6   5   1     1960.16     2026.67    110.77 o
   7   5   1       97.07       74.76      3.59 o
   8   5   1      507.70      477.95     29.95 o
   9   5   1       26.30      114.69     22.17 o
  10   5   1     2514.22     2708.18    170.23 o
  11   5   1       11.95       10.82      3.90 o
  12   5   1       91.87       84.21      9.45 o
  -8   6   1      141.52      130.36     15.54 o
  -7   6   1       75.13       55.94     12.98 o
  -6   6   1        0.22        1.82      3.67 o
  -5   6   1      707.78      694.70     44.90 o
  -4   6   1     1337.38     1160.83     65.24 o
  -3   6   1     3130.41     3149.82    332.00 o
  -2   6   1      448.45      589.26     58.67 o
  -1   6   1     1979.18     2218.65    158.92 o
   0   6   1      352.98      340.75     51.04 o
   1   6   1     5235.02     4890.54    974.10 o
   2   6   1        0.95       -1.79      2.04 o
   3   6   1      712.95      822.84    258.67 o
   4   6   1      944.72     1805.60    520.75 o
   5   6   1     8234.93     9243.29    258.28 o
   6   6   1      234.11      261.75     28.60 o
   7   6   1      818.65      839.80     46.67 o
   8   6   1      196.22      198.62     10.50 o
   9   6   1     2485.72     3008.31     99.36 o
  10   6   1        7.74        4.91      4.34 o
  11   6   1      124.29      116.25      9.26 o
  12   6   1        3.54        5.07     47.79 o
  13   6   1      181.70      171.35     41.86 o
  -7   7   1       20.51       31.81     10.88 o
  -6   7   1       58.87       79.49     19.27 o
  -5   7   1      100.42       69.95      5.02 o
  -4   7   1     1294.05     1276.00     67.13 o
  -3   7   1      232.98      330.91     23.46 o
  -2   7   1     1667.09     1513.05     82.39 o
  -1   7   1        1.74        4.62      2.12 o
   0   7   1     1924.35     1963.02    100.48 o
   1   7   1      498.19      385.02    122.19 o
   2   7   1      611.16      575.05     79.06 o
   3   7   1      223.56      628.93    219.93 o
   4   7   1     2253.88     2520.29     75.27 o
   5   7   1     1367.67     1468.88     40.44 o
   6   7   1     2750.23     2519.14    205.42 o
   7   7   1        8.29        9.12      3.42 o
   8   7   1      612.71      753.89     38.02 o
   9   7   1      479.18      424.62     37.24 o
  10   7   1     1708.44     1830.48     60.20 o
  11   7   1      180.86      123.38     10.08 o
  12   7   1        5.22       15.11      4.60 o
  13   7   1        0.11       10.49      7.61 o
  -6   8   1       45.52       36.75     13.47 o
  -5   8   1      184.10      173.82     19.15 o
  -4   8   1      111.90      168.56      7.99 o
  -3   8   1      480.24      441.96     31.39 o
  -2   8   1        7.00        5.24      5.15 o
  -1   8   1       89.77       98.73      5.88 o
   0   8   1       15.73       23.56     52.31 o
   1   8   1     1640.00     1470.41    284.11 o
   2   8   1      231.01      396.13     75.35 o
   3   8   1      128.89      142.24     17.71 o
   4   8   1      461.24      453.25     12.84 o
   5   8   1     1707.15     1670.08     45.31 o
   6   8   1      435.47      427.27     21.69 o
   7   8   1      110.98      191.91     16.74 o
   8   8   1        6.16       59.89     18.28 o
   9   8   1      697.99      636.01     32.85 o
  10   8   1      220.97      234.92     12.20 o
  11   8   1      255.05      258.87     12.41 o
  12   8   1        6.01        7.84      5.19 o
  -5   9   1      243.39      272.66     23.73 o
  -4   9   1      375.25      352.65     13.45 o
  -3   9   1      149.84      154.89      9.87 o
  -2   9   1       63.89       66.86      5.20 o
  -1   9   1       59.87       53.59      5.15 o
   0   9   1      759.51      787.24    119.76 o
   1   9   1      538.36      859.50     43.88 o
   2   9   1      688.87      744.02     29.06 o
   3   9   1       74.97      131.59     18.38 o
   4   9   1      299.27      237.05     17.85 o
   5   9   1      269.23      276.98      8.74 o
   6   9   1     1164.57     1030.28    213.68 o
   7   9   1      343.20      678.40     44.60 o
   8   9   1      356.96      355.96     30.79 o
   9   9   1      106.07       90.35      4.46 o
  10   9   1      729.99      784.63     30.27 o
  11   9   1       74.62       74.92      5.48 o
  12   9   1       82.09       99.89     17.01 o
  -3  10   1      223.10      222.28     13.40 o
  -2  10   1       22.20       24.69      4.21 o
  -1  10   1      321.88      331.18     15.45 o
   0  10   1      851.98     1088.46     57.89 o
   1  10   1      760.01      745.43    120.63 o
   2  10   1      383.88      421.31     64.95 o
   3  10   1      933.03      780.64    131.61 o
   4  10   1      516.75      437.33     53.38 o
   5  10   1      702.78      698.34     52.99 o
   6  10   1       16.27       58.12      8.47 o
   7  10   1      166.21      169.38      9.90 o
   8  10   1      142.00      120.71      7.67 o
   9  10   1      616.20      598.27     31.36 o
  10  10   1      295.87      258.66     16.39 o
  11  10   1      309.71      313.66     11.13 o
  12  10   1      111.66      114.11      9.91 o
  -2  11   1      186.10      177.22     17.89 o
  -1  11   1      167.64      195.07     11.45 o
   0  11   1      368.13      344.24     32.84 o
   1  11   1      444.51      567.70     25.97 o
   2  11   1      402.57      392.52     71.75 o
   3  11   1       95.28       69.44     11.15 o
   4  11   1      561.92      489.65     95.58 o
   5  11   1      761.00      748.00    124.86 o
   6  11   1     1233.52     1079.10     95.82 o
   7  11   1       23.77       27.32      4.65 o
   8  11   1       37.11      102.52     16.23 o
   9  11   1       43.75       40.41      4.94 o
  10  11   1      378.95      386.65     22.20 o
  11  11   1      251.92      256.43     30.35 o
   0  12   1      260.94      275.26     24.94 o
   1  12   1      562.06      631.48     59.38 o
   2  12   1      239.05      199.79     38.14 o
   3  12   1       74.65       54.79      8.87 o
   4  12   1       86.41      115.07     31.99 o
   5  12   1      590.31      438.56     58.94 o
   6  12   1      589.83      505.09     53.85 o
   7  12   1       92.28       72.97      7.35 o
   8  12   1      111.89       93.93     11.74 o
   9  12   1      214.41      202.77     14.60 o
  10  12   1      325.20      335.72     51.26 o
   2  13   1      234.75      154.86     13.58 o
   3  13   1      119.84      151.79     10.60 o
   4  13   1      131.72       87.50     14.12 o
   5  13   1      228.38      252.02     12.70 o
   6  13   1      221.72      228.54     15.71 o
   7  13   1      138.80      102.13     24.80 o
   8  13   1       34.08       41.85      9.56 o
   9  13   1       77.69      106.34     13.36 o
  -8 -12   2      281.40      276.85     14.60 o
  -7 -12   2      156.11      328.23     21.91 o
  -6 -12   2      165.36      158.06      8.08 o
  -5 -12   2       39.96       35.32      5.32 o
  -4 -12   2       93.97      103.47      8.50 o
  -3 -12   2      176.53      178.02      8.81 o
  -2 -12   2      283.94      271.32     20.88 o
 -10 -11   2      187.02      177.96     18.44 o
  -9 -11   2      198.16      168.55     27.96 o
  -8 -11   2       52.15      103.48     12.63 o
  -7 -11   2      411.64      429.31     30.14 o
  -6 -11   2      408.75      403.95     32.38 o
  -5 -11   2      175.16      165.42      7.67 o
  -4 -11   2       59.43       51.76      4.83 o
  -3 -11   2      175.46      145.23      7.68 o
  -2 -11   2      330.98      461.89     19.26 o
  -1 -11   2      140.81      143.81      8.92 o
   0 -11   2       40.45       37.80      6.14 o
 -11 -10   2      127.83       97.73     42.39 o
 -10 -10   2      151.42      133.84     12.74 o
  -9 -10   2      148.96      103.53     11.64 o
  -8 -10   2      506.51      384.30     39.94 o
  -7 -10   2      737.92      711.88     45.08 o
  -6 -10   2      887.77      853.51     41.47 o
  -5 -10   2      383.35      398.02     23.56 o
  -4 -10   2      247.64      242.04      9.24 o
  -3 -10   2      395.98      546.73     21.00 o
  -2 -10   2      320.18      344.76     11.13 o
  -1 -10   2      164.04      167.57      6.30 o
   0 -10   2       57.61       65.68      6.99 o
   1 -10   2       56.84       45.78      4.33 o
   2 -10   2      220.97      170.00     18.73 o
 -11  -9   2      190.95      171.27     10.03 o
 -10  -9   2       75.48       80.68     12.56 o
  -9  -9   2        6.94        9.20      5.89 o
  -8  -9   2       11.00        7.61      4.94 o
  -7  -9   2      626.59      554.09     38.35 o
  -6  -9   2      751.63      781.02     27.75 o
  -5  -9   2      583.77      560.46     22.00 o
  -4  -9   2      190.62      483.07     24.19 o
  -3  -9   2      283.35      357.13     21.08 o
  -2  -9   2      343.85      362.56     13.10 o
  -1  -9   2      633.88      650.96     23.83 o
   0  -9   2      296.37      330.03     20.93 o
   1  -9   2      298.32      264.90     11.43 o
   2  -9   2      129.63      192.98     21.23 o
   3  -9   2      227.13      178.28      9.34 o
   4  -9   2       89.98       73.59     12.99 o
 -12  -8   2      113.31      103.52      8.26 o
 -11  -8   2      240.47      248.93     21.01 o
 -10  -8   2      272.76      287.28     21.33 o
  -9  -8   2       31.44       32.14      3.88 o
  -8  -8   2      193.36      222.50     11.91 o
  -7  -8   2      402.42      365.85     23.55 o
  -6  -8   2      975.89      826.15     57.61 o
  -5  -8   2      436.32      823.05     33.15 o
  -4  -8   2      193.62      217.26     13.68 o
  -3  -8   2        2.72        6.88      3.17 o
  -2  -8   2      388.72      409.21     11.09 o
  -1  -8   2       88.62      114.56      5.25 o
   0  -8   2      717.03      721.68     31.97 o
   1  -8   2      234.36      245.84     20.38 o
   2  -8   2      776.37      643.40     45.41 o
   3  -8   2      543.64      437.30     43.32 o
   4  -8   2      206.16      191.41     10.92 o
   5  -8   2       57.40       49.96     13.71 o
 -12  -7   2        3.26        1.57      6.19 o
 -11  -7   2      548.34      573.22     19.67 o
 -10  -7   2      138.49      137.71      5.56 o
  -9  -7   2      240.30      276.80     10.83 o
  -8  -7   2       28.88       41.53      3.17 o
  -7  -7   2     1155.25     1175.30     53.67 o
  -6  -7   2     1818.77     1870.61    101.37 o
  -5  -7   2     1245.26     1271.25     87.34 o
  -4  -7   2      107.77      101.17      6.12 o
  -3  -7   2     1683.94     1669.79     87.94 o
  -2  -7   2     1072.48     1056.21     63.89 o
  -1  -7   2      792.03      835.56     29.31 o
   0  -7   2      148.67      183.84      7.83 o
   1  -7   2      249.12      257.24     16.20 o
   2  -7   2     1020.76      845.95     78.26 o
   3  -7   2      767.34      625.50     45.28 o
   4  -7   2      278.24      266.44     14.64 o
   5  -7   2      139.92      102.14     16.50 o
   6  -7   2      150.93      146.42     16.37 o
 -12  -6   2      660.13      577.70     40.87 o
 -11  -6   2      341.93      304.20     27.76 o
 -10  -6   2      442.95      467.24     14.29 o
  -9  -6   2        3.32        3.65      3.31 o
  -8  -6   2      585.75      617.47     24.81 o
  -7  -6   2      257.88      256.16     13.68 o
  -6  -6   2     1903.47     2102.51     73.64 o
  -5  -6   2      201.95      159.13     10.49 o
  -4  -6   2      757.61      768.17     52.41 o
  -3  -6   2        3.78       39.33     43.19 o
  -2  -6   2     1927.38     2065.80     87.90 o
  -1  -6   2     2860.41     4817.38    828.22 o
   0  -6   2      815.52      798.68     85.27 o
   1  -6   2        2.20        1.78      4.08 o
   2  -6   2       71.97      118.96     11.82 o
   3  -6   2      606.03      550.73     86.95 o
   4  -6   2      903.30      796.65     76.31 o
   5  -6   2        1.43       21.58      2.67 o
   6  -6   2       64.11       61.20      5.31 o
   7  -6   2       47.20       13.97     20.38 o
 -12  -5   2        9.96       36.02     18.18 o
 -11  -5   2      545.16      460.18     44.99 o
 -10  -5   2      667.74      757.78     19.04 o
  -9  -5   2     1029.88     1005.42     46.85 o
  -8  -5   2        1.77       12.68      4.92 o
  -7  -5   2      998.26     1367.33     41.73 o
  -6  -5   2      910.83      896.04     25.93 o
  -5  -5   2     4236.08     4398.55    183.00 o
  -4  -5   2       94.64      132.59      7.54 o
  -3  -5   2     1103.14     1184.83     33.32 o
  -2  -5   2      512.17      557.40    138.22 o
  -1  -5   2     1257.77     1247.93     85.54 o
   0  -5   2      448.35      406.89     73.86 o
   2  -5   2      339.52      250.29     33.86 o
   3  -5   2     1472.06     1439.36     71.16 o
   4  -5   2       12.24       60.15      5.41 o
   5  -5   2      233.04      235.84     22.24 o
   6  -5   2       16.97       21.88      4.05 o
   7  -5   2      280.66      261.03     40.99 o
   8  -5   2       62.11       32.42     16.73 o
 -12  -4   2      229.65      163.35     32.31 o
 -11  -4   2      191.69      201.10     17.09 o
 -10  -4   2     1025.35     1039.19     50.80 o
  -9  -4   2       45.91       45.48      4.98 o
  -8  -4   2      816.23      862.70     24.40 o
  -7  -4   2        7.23       33.35      9.63 o
  -6  -4   2     1706.09     1694.96     77.23 o
  -5  -4   2      423.08      392.63     18.15 o
  -4  -4   2     5642.34     6001.89    279.98 o
  -3  -4   2       90.91      143.45    109.51 o
  -2  -4   2     4469.04     5187.73    170.84 o
  -1  -4   2     1062.83      977.60     59.77 o
   2  -4   2      934.47      907.09     78.21 o
   3  -4   2      626.54     1538.04    117.24 o
   4  -4   2     1735.96     1613.79    150.19 o
   5  -4   2       39.40       31.74      2.81 o
   6  -4   2      285.99      321.42     19.49 o
   7  -4   2       75.50       75.73      6.91 o
   8  -4   2      729.64      884.93     30.21 o
   9  -4   2      219.90      111.51     17.60 o
 -12  -3   2       42.07       19.32      6.80 o
 -11  -3   2      442.76      343.41     22.09 o
 -10  -3   2      465.39      376.03     32.74 o
  -9  -3   2     1412.24     1417.34     34.69 o
  -8  -3   2      517.81      490.58     19.11 o
  -7  -3   2     1181.70     1140.27     58.03 o
  -6  -3   2       72.52       59.28      4.08 o
  -5  -3   2     3076.16     3198.59    155.44 o
  -4  -3   2      559.84      594.50     24.05 o
  -3  -3   2     3439.29     4940.26    203.52 o
  -2  -3   2     1503.89     1559.36     50.73 o
  -1  -3   2     7108.05     7352.29    701.52 o
   0  -3   2       67.00      111.16     15.76 o
   1  -3   2     3838.41     3835.26    163.71 o
   2  -3   2      556.82     1669.02    491.84 o
   3  -3   2     2455.33     2516.08    302.99 o
   4  -3   2      315.79      291.74     22.34 o
   5  -3   2      996.96      895.51     67.51 o
   6  -3   2       21.27       29.31      2.16 o
   7  -3   2      739.39      907.63     36.35 o
   8  -3   2      658.22      740.17     30.66 o
   9  -3   2      701.15      810.56     29.20 o
 -12  -2   2      397.98      298.96     36.30 o
 -11  -2   2      205.44      172.51     25.69 o
 -10  -2   2      772.10      757.79     35.91 o
  -9  -2   2       41.40      141.14     11.77 o
  -8  -2   2     2027.39     2042.03     95.98 o
  -7  -2   2      556.80      573.30     28.80 o
  -6  -2   2     3967.19     4082.89    199.22 o
  -5  -2   2       10.00       13.52      2.51 o
  -4  -2   2     8748.70    12491.13    479.28 o
  -3  -2   2     1312.02     1339.15     49.97 o
  -2  -2   2       39.11       41.87      2.27 o
  -1  -2   2    10854.36    13671.42    490.13 o
   0  -2   2     2690.61     2707.45    131.46 o
   1  -2   2        1.59       13.47    163.10 o
   2  -2   2     1128.66     1139.94    129.56 o
   3  -2   2      379.43      286.82     18.96 o
   4  -2   2     4217.14     4194.69    211.15 o
   5  -2   2      284.15      247.64     15.75 o
   6  -2   2      350.95      388.20     16.66 o
   7  -2   2      244.47      361.30     12.04 o
   8  -2   2     1378.77     1559.54     71.03 o
   9  -2   2       82.29       62.47      6.29 o
  10  -2   2      197.75      229.79     18.82 o
 -11  -1   2      470.69      381.10     38.71 o
 -10  -1   2      547.94      560.31    125.02 o
  -9  -1   2      930.76      932.06     70.29 o
  -8  -1   2      240.03      209.84     12.80 o
  -7  -1   2     3927.64     3944.46    193.32 o
  -6  -1   2      707.91      775.76     49.54 o
  -5  -1   2     6462.19     7018.65    290.36 o
  -4  -1   2     3732.18     3998.72    177.18 o
  -3  -1   2     5433.05     5135.47    320.42 o
  -2  -1   2     4428.14     5842.21    230.22 o
  -1  -1   2      749.93      780.16     25.28 o
   0  -1   2       34.11       31.96      1.97 o
   1  -1   2     2959.45     3850.45    229.22 o
   2  -1   2     1028.94      815.01     26.47 o
   3  -1   2     3484.27     3537.97    173.42 o
   4  -1   2      283.38      283.31     10.58 o
   5  -1   2     3529.98     3898.44    207.90 o
   6  -1   2      225.03      389.93     22.94 o
   7  -1   2      587.14      683.09     36.39 o
   8  -1   2        6.09        1.98      2.11 o
   9  -1   2     1140.48     1251.69     91.55 o
  10  -1   2        8.09       -1.31      5.18 o
 -11   0   2      139.15      138.32     14.80 o
 -10   0   2      580.36      540.74     46.74 o
  -9   0   2        8.03        3.52      4.04 o
  -8   0   2      964.18      760.67     63.35 o
  -7   0   2      106.89       80.51      6.51 o
  -6   0   2     2826.61     2837.61    102.17 o
  -5   0   2      818.56     1162.40    502.75 o
  -4   0   2     8260.25     9656.14    337.53 o
  -3   0   2     2139.05     1911.97     82.04 o
  -2   0   2     3345.17     2921.49    187.84 o
  -1   0   2     1219.32     1115.89     54.46 o
   2   0   2      177.42      142.30     17.48 o
   3   0   2     1316.09      897.22     49.94 o
   4   0   2     2701.06     2492.67    168.14 o
   5   0   2        0.05      197.40     62.66 o
   6   0   2     1597.64     1569.08    132.39 o
   7   0   2        0.15       -0.39      1.57 o
   8   0   2     1628.23     1729.60    102.35 o
   9   0   2      112.56      116.48     16.18 o
  10   0   2      411.96      452.35     61.85 o
  11   0   2        1.15       14.28      6.85 o
 -11   1   2      113.14      146.57     16.32 o
 -10   1   2      231.16      204.34     17.78 o
  -9   1   2     1745.89     1613.51    141.53 o
  -8   1   2      231.07      206.37     14.17 o
  -7   1   2     1259.65     1157.65    104.52 o
  -5   1   2     5284.06     5451.40    482.29 o
  -4   1   2       95.71      112.19      6.74 o
  -3   1   2     5713.22     6008.53    432.38 o
  -2   1   2      157.05      127.27      4.11 o
   0   1   2       30.12       50.19      1.96 o
   1   1   2     6931.10     6212.96    314.11 o
   2   1   2      570.35      561.96     33.86 o
   3   1   2    10737.39     8681.01    380.04 o
   4   1   2     2227.80     2124.96    305.60 o
   5   1   2     1591.66     1611.51     97.42 o
   6   1   2      566.39      503.02     24.90 o
   7   1   2      720.49      625.94     40.54 o
   8   1   2        2.95        5.49      1.90 o
   9   1   2     2066.33     2166.82    166.14 o
  10   1   2        0.51       40.98      5.28 o
  11   1   2      214.40      201.52     17.75 o
 -10   2   2      200.92      177.85     25.11 o
  -9   2   2       63.62       65.47      5.94 o
  -8   2   2     1663.77     1656.27    176.65 o
  -7   2   2      321.77      375.76     25.98 o
  -6   2   2     2596.50     2334.14    256.84 o
  -5   2   2      326.84      274.44     44.98 o
  -4   2   2    12967.50     9811.76   1817.10 o
  -3   2   2      262.75      170.27      6.85 o
  -2   2   2     1170.42     1014.41     98.91 o
  -1   2   2     8721.30     8816.66    612.64 o
   1   2   2     1195.47     1375.65     58.32 o
   2   2   2     1764.25     1529.50    126.22 o
   3   2   2     9075.35    10302.87    262.35 o
   5   2   2      804.55      823.76     44.90 o
   6   2   2     2646.82     2578.63    151.31 o
   7   2   2       78.26      125.80      8.19 o
   8   2   2     1867.84     1863.91    144.98 o
   9   2   2       35.67       90.76     10.91 o
  10   2   2     1007.92     1007.78     82.49 o
  11   2   2        0.10        0.26      3.08 o
  12   2   2      411.12      426.03     25.61 o
 -10   3   2      112.05       93.51     10.95 o
  -9   3   2      329.43      322.69     37.69 o
  -8   3   2      151.39      173.50     27.71 o
  -7   3   2      490.64      523.53     48.47 o
  -6   3   2       60.13       50.16      8.85 o
  -5   3   2     3588.25     3923.26    231.16 o
  -4   3   2       46.62       35.02      4.43 o
  -3   3   2     6451.87     5961.95    446.14 o
  -2   3   2        0.70      124.61     55.70 o
  -1   3   2     4308.86     3306.09    255.66 o
   0   3   2      407.96      275.60     58.95 o
   1   3   2     1042.04      950.84     64.80 o
   2   3   2      252.06      306.27     23.24 o
   3   3   2      847.52      854.46     70.73 o
   4   3   2     2137.00     1952.03    138.21 o
   5   3   2    13615.31    15106.17    677.53 o
   6   3   2      309.65      296.47     14.24 o
   7   3   2      733.47      741.68     49.89 o
   8   3   2        6.02       43.05      6.69 o
   9   3   2     3999.24     4407.00    341.47 o
  10   3   2       34.03       33.27      3.36 o
  11   3   2      370.88      297.82     28.88 o
  12   3   2       14.59       26.17      9.76 o
  -9   4   2      408.09      408.10     42.93 o
  -8   4   2      640.36      628.18     75.57 o
  -7   4   2        7.63       -0.66      5.33 o
  -6   4   2      200.58      220.42     10.53 o
  -5   4   2      739.76      627.83     70.62 o
  -4   4   2     4682.92     4604.47    360.06 o
  -3   4   2      679.82      747.85     82.06 o
  -2   4   2     2688.92     2584.30    194.38 o
  -1   4   2      785.87      758.76    106.88 o
   0   4   2     6235.29     6077.42    471.47 o
   1   4   2       53.53       26.98      2.10 o
   2   4   2      805.12      754.24    195.05 o
   3   4   2     2320.85     1981.86    209.84 o
   4   4   2     2319.78     2062.38    155.65 o
   5   4   2        3.08        2.08      1.61 o
   6   4   2     1945.79     1757.98    109.95 o
   7   4   2      215.41      217.97     10.20 o
   8   4   2     2520.64     2992.25    129.37 o
   9   4   2       65.80       74.97      8.32 o
  10   4   2     1150.40     1086.95     80.74 o
  11   4   2        8.91       13.82      3.34 o
  12   4   2      181.13      165.71     18.84 o
  -8   5   2       37.13       30.43      7.36 o
  -7   5   2      333.71      339.40     37.25 o
  -6   5   2      146.06      109.11     19.58 o
  -5   5   2     1455.86     1435.17    186.28 o
  -4   5   2       18.94      101.00     10.58 o
  -3   5   2     2189.64     2228.10    166.78 o
  -2   5   2       43.22       33.86      2.18 o
  -1   5   2     2945.82     2610.93    295.12 o
   0   5   2       41.42       81.91      6.87 o
   1   5   2     3589.96     2929.08    410.28 o
   2   5   2      326.33      304.08     42.01 o
   3   5   2     1166.18     1142.73     30.87 o
   4   5   2     1064.85      884.10     66.61 o
   5   5   2     6313.34     6495.66    450.39 o
   6   5   2        0.07       -0.55      1.81 o
   7   5   2      941.80      858.43     44.99 o
   8   5   2       24.69       27.91      2.96 o
   9   5   2     1894.12     1715.82    165.49 o
  10   5   2       47.20       44.31      8.15 o
  11   5   2      216.61      240.38     19.92 o
  12   5   2        0.76        2.59      4.58 o
  -8   6   2      374.55      349.40     31.79 o
  -7   6   2        7.49        4.22     10.09 o
  -6   6   2      328.39      318.80     42.43 o
  -5   6   2       21.89       34.36      3.78 o
  -4   6   2     1675.68     1708.27     99.08 o
  -3   6   2        6.17        0.90      2.35 o
  -2   6   2      763.68      717.79     38.30 o
  -1   6   2     1167.79     1107.36     99.40 o
   0   6   2     4823.55     4480.49    681.53 o
   1   6   2     1379.98     1426.79    117.85 o
   2   6   2      718.34      699.67     23.02 o
   3   6   2        3.98       67.50     41.23 o
   4   6   2     3501.66     3191.19    247.17 o
   5   6   2       97.12       76.42      6.99 o
   6   6   2     1737.54     1590.68    110.27 o
   7   6   2       62.00       46.40      3.36 o
   8   6   2      802.83      798.50     45.28 o
   9   6   2      289.56      271.22      7.42 o
  10   6   2      870.40      909.25     29.16 o
  11   6   2       42.02       43.67     16.17 o
  12   6   2      236.15      195.05     11.54 o
  13   6   2       19.97       19.14     16.02 o
  -7   7   2      216.51      216.70     22.53 o
  -6   7   2       60.25       74.49      8.38 o
  -5   7   2      585.91      557.77     32.01 o
  -4   7   2       53.87       65.04      4.71 o
  -3   7   2      962.30      969.32     63.25 o
  -2   7   2      224.45      159.51      6.25 o
  -1   7   2     2837.54     2993.92    116.94 o
   0   7   2     4031.84     3477.52    457.08 o
   1   7   2     2819.20     2606.90    270.40 o
   2   7   2      319.88      260.16     21.41 o
   3   7   2      685.41      717.70     41.81 o
   4   7   2      688.13      621.34     15.15 o
   5   7   2     3978.05     3591.08    535.62 o
   6   7   2      310.55      417.57    139.14 o
   7   7   2      938.35      951.00     56.13 o
   8   7   2      116.67       93.12      4.17 o
   9   7   2     1969.29     1941.47    101.55 o
  10   7   2       62.59       91.37      5.82 o
  11   7   2      523.83      551.65     40.19 o
  12   7   2        3.84        7.06      5.42 o
  13   7   2      228.56      199.41     24.44 o
  -6   8   2       49.14       44.31     12.91 o
  -5   8   2      164.00      184.61     17.98 o
  -4   8   2      426.80      451.58     21.86 o
  -3   8   2        3.31        0.45      2.75 o
  -2   8   2      569.18      653.28     29.61 o
  -1   8   2     1019.22     1172.57     43.00 o
   0   8   2     2900.54     2463.77    355.29 o
   1   8   2      136.16      118.35     15.35 o
   2   8   2      683.85      542.65     51.77 o
   3   8   2      274.17      261.62     19.98 o
   4   8   2     1223.22     1195.59     88.04 o
   5   8   2      401.35     1044.15     99.02 o
   6   8   2     1480.94     1432.43     99.02 o
   7   8   2       26.58       24.55      4.03 o
   8   8   2      856.88      827.05     42.41 o
   9   8   2      172.83      167.04      9.11 o
  10   8   2     1326.35     1428.80     87.41 o
  11   8   2       43.95       34.12     10.42 o
  12   8   2      216.43      217.62     16.31 o
  -5   9   2      351.24      356.87     24.37 o
  -4   9   2      259.79      189.12     18.02 o
  -3   9   2      233.70      189.97     15.16 o
  -2   9   2        6.98       41.96      7.11 o
  -1   9   2      222.86      228.67      9.36 o
   0   9   2      146.85      170.39     18.88 o
   1   9   2      949.80      779.49    150.50 o
   2   9   2       56.69       58.61      7.86 o
   3   9   2      141.67      117.33      9.15 o
   4   9   2       99.09      168.34     18.07 o
   5   9   2     1609.87     1535.34    115.81 o
   6   9   2      223.27      173.76     11.90 o
   7   9   2      176.57      232.98     20.94 o
   8   9   2      164.18      185.94      8.96 o
   9   9   2      665.20      729.78     24.03 o
  10   9   2       63.13       63.13      6.12 o
  11   9   2      139.98      150.37     16.60 o
  12   9   2       24.04       10.59      5.18 o
  -4  10   2      425.06      354.61     24.30 o
  -3  10   2      345.89      401.09     64.63 o
  -2  10   2      152.90      121.61      6.55 o
  -1  10   2       95.94      102.39     13.21 o
   0  10   2      552.13      688.56     62.59 o
   1  10   2      229.08      199.05     19.77 o
   2  10   2      223.48      213.91     20.02 o
   3  10   2       14.31      119.60     25.43 o
   4  10   2     1140.30     1016.13     85.72 o
   5  10   2      727.32      704.55     34.55 o
   6  10   2      111.49      135.81     11.79 o
   7  10   2       11.72       15.90      3.76 o
   8  10   2      331.38      389.31     23.86 o
   9  10   2      729.16      952.39     39.09 o
  10  10   2      807.14      786.03     24.35 o
  11  10   2       19.67       22.17      5.73 o
  12  10   2       82.74       66.12      8.26 o
  -2  11   2       32.08       19.50     12.67 o
  -1  11   2       64.51       78.41     10.35 o
   0  11   2      198.01      211.10      8.31 o
   1  11   2      791.38      730.81     68.78 o
   2  11   2      494.31      499.74     73.68 o
   3  11   2      203.05      188.81     23.08 o
   4  11   2      454.54      452.98     35.14 o
   5  11   2     1185.62     1106.72     89.46 o
   6  11   2      990.13      908.05     56.28 o
   7  11   2      152.66      163.94      9.42 o
   8  11   2       45.71       90.52      6.95 o
   9  11   2      221.17      247.87     16.31 o
  10  11   2      239.07      217.34      8.94 o
  11  11   2      390.10      316.30     17.92 o
   0  12   2      347.48      294.11     11.90 o
   1  12   2      408.06      476.03     23.15 o
   2  12   2      298.22      275.97     14.52 o
   3  12   2      124.23      154.58     22.36 o
   4  12   2      224.18      225.52     20.97 o
   5  12   2      604.02      482.02     57.78 o
   6  12   2      863.65      802.14     83.18 o
   7  12   2      177.33      259.89     36.86 o
   8  12   2      294.30      257.93     16.69 o
   9  12   2       50.82       57.40      7.33 o
  10  12   2      158.72      147.05      8.93 o
  11  12   2       11.92       20.74     11.97 o
   2  13   2      258.21      320.17     21.21 o
   3  13   2      223.39      255.15     23.02 o
   4  13   2      158.89      115.08     17.48 o
   5  13   2      282.33      296.28     15.30 o
   6  13   2      166.36      188.11     77.22 o
   7  13   2      267.55      222.88     47.98 o
   8  13   2      121.38      105.01     14.07 o
   9  13   2      196.81      169.59     18.31 o
  -7 -12   3      255.34      234.33     21.92 o
  -6 -12   3      109.56      122.95      9.78 o
  -5 -12   3        3.61        8.21     10.02 o
  -4 -12   3       36.90       62.86     13.85 o
  -9 -11   3       71.72       66.77     17.96 o
  -8 -11   3      137.06      112.62     21.29 o
  -7 -11   3      414.64      438.21     62.91 o
  -6 -11   3      241.22      251.29     11.81 o
  -5 -11   3       69.62      213.57     28.10 o
  -4 -11   3       64.94       66.84      5.38 o
  -3 -11   3      136.34      140.54     10.25 o
  -2 -11   3      227.91      237.90     12.60 o
  -1 -11   3       99.08       99.29      7.50 o
 -10 -10   3       95.79      110.52     12.10 o
  -9 -10   3      124.98       99.06     11.98 o
  -8 -10   3      305.90      256.13     19.87 o
  -7 -10   3      575.56      520.07     42.61 o
  -6 -10   3      219.03      742.64     81.48 o
  -5 -10   3      137.37      141.22     16.22 o
  -4 -10   3      114.35      120.47      6.40 o
  -3 -10   3      352.17      440.60     14.59 o
  -2 -10   3      284.61      295.19     12.49 o
  -1 -10   3      254.04      201.86     12.06 o
   0 -10   3       40.94      118.05     25.65 o
   1 -10   3       75.97       66.59      5.91 o
 -11  -9   3      461.26      391.59     65.87 o
 -10  -9   3      275.66      244.63     24.93 o
  -9  -9   3        2.14        7.33      6.26 o
  -8  -9   3      178.97      184.57     15.14 o
  -7  -9   3      510.05      717.30     33.44 o
  -6  -9   3      815.22      786.60     76.25 o
  -5  -9   3      357.07      361.56     12.30 o
  -4  -9   3      791.74      754.16     29.98 o
  -3  -9   3      583.18      552.02     23.97 o
  -2  -9   3     1006.22      999.07     34.13 o
  -1  -9   3      238.83      397.41     55.58 o
   0  -9   3       43.83       47.76      7.47 o
   1  -9   3      117.84      108.51      5.84 o
   2  -9   3      167.43      160.89     11.10 o
   3  -9   3      154.24      142.15      9.84 o
 -11  -8   3      518.26      437.19     42.60 o
 -10  -8   3      175.95      157.58     20.86 o
  -9  -8   3       42.30       46.35      3.68 o
  -8  -8   3        0.64       46.46     12.00 o
  -7  -8   3       86.36      118.36      7.42 o
  -6  -8   3      357.81      379.95     12.40 o
  -5  -8   3      768.61      799.50     29.32 o
  -4  -8   3       83.55       96.59      4.71 o
  -3  -8   3      812.82      860.34     45.69 o
  -2  -8   3      854.11     1282.86    111.64 o
  -1  -8   3      369.72      370.96     11.60 o
   0  -8   3      106.80      121.25      8.45 o
   1  -8   3      118.25      100.82      8.51 o
   2  -8   3      579.84      592.85     25.15 o
   3  -8   3      486.47      415.86     38.40 o
   4  -8   3       49.21       59.97     14.88 o
 -12  -7   3       89.79      109.86     13.18 o
 -11  -7   3      104.78       77.55      5.27 o
 -10  -7   3      207.27      255.56     86.49 o
  -9  -7   3       57.70       52.81      7.35 o
  -8  -7   3       93.12       92.21      4.51 o
  -7  -7   3       91.83       59.06      4.00 o
  -6  -7   3     1123.13     1217.01     59.81 o
  -5  -7   3      250.00      297.77     16.11 o
  -4  -7   3      268.23      277.91     12.50 o
  -3  -7   3      893.32     1395.28    129.11 o
  -2  -7   3      940.01     1079.53     77.03 o
  -1  -7   3       58.38       86.34      4.78 o
   0  -7   3       29.56       80.83     14.63 o
   1  -7   3        0.54        5.37      3.19 o
   2  -7   3     1248.01     1123.84     78.74 o
   3  -7   3      631.82      759.89     80.78 o
   4  -7   3      424.54      293.12     31.35 o
   5  -7   3       26.27       24.97      7.50 o
 -12  -6   3      307.83      248.64     11.69 o
 -11  -6   3      476.76      451.56     18.69 o
 -10  -6   3      149.95      136.41      6.02 o
  -9  -6   3      239.02      240.25      7.61 o
  -8  -6   3        6.60       12.89      4.07 o
  -7  -6   3     1478.48     1606.37     63.88 o
  -6  -6   3      535.68      474.76     29.20 o
  -5  -6   3     1011.44     1043.43     64.42 o
  -4  -6   3      540.92      688.25     26.24 o
  -3  -6   3     1026.38     1136.49   1203.31 o
  -2  -6   3     1266.26     1184.04     59.05 o
  -1  -6   3     1712.42     1555.67     85.97 o
   0  -6   3      337.19      304.82     55.77 o
   1  -6   3      402.36      420.09     26.54 o
   2  -6   3       68.74      103.89      9.39 o
   3  -6   3      707.85      620.20     47.66 o
   4  -6   3      339.37      304.52     26.73 o
   5  -6   3      338.48      257.43     15.19 o
   6  -6   3       97.16      102.40    128.78 o
   7  -6   3      209.30      121.35     20.17 o
 -12  -5   3      335.99      267.51     16.63 o
 -11  -5   3      438.30      425.48     17.91 o
 -10  -5   3     1232.32     1282.04     41.82 o
  -9  -5   3       63.38       55.18      7.07 o
  -8  -5   3     1044.27     1154.04     55.02 o
  -7  -5   3      286.10      248.07      7.13 o
  -6  -5   3     1546.53     1588.42     47.83 o
  -5  -5   3       24.70       28.53      4.71 o
  -4  -5   3     1372.40     1425.59     52.06 o
  -3  -5   3       42.45       20.29      3.63 o
  -2  -5   3     1411.10     1393.42     36.64 o
  -1  -5   3      683.34      595.14     49.06 o
   0  -5   3     1152.40      855.32    122.20 o
   1  -5   3      179.72      424.80     49.07 o
   2  -5   3     1208.78     1052.89    158.56 o
   3  -5   3      323.14      268.54     19.50 o
   4  -5   3      268.22      259.59     12.65 o
   5  -5   3        7.77       14.60      7.01 o
   6  -5   3      139.35       92.38     14.60 o
 -12  -4   3       15.88       13.31      4.34 o
 -11  -4   3      709.67      653.09     63.40 o
 -10  -4   3      363.25      317.92     10.68 o
  -9  -4   3      923.84      962.17     76.18 o
  -8  -4   3        6.12        3.12      4.60 o
  -7  -4   3     2274.93     2285.24    115.06 o
  -6  -4   3      897.61      827.10     21.13 o
  -5  -4   3     1809.99     2058.30     66.82 o
  -4  -4   3        7.00        6.11      4.52 o
  -3  -4   3     2550.20     2562.95     95.61 o
  -2  -4   3     1102.25     1029.07     42.87 o
  -1  -4   3     2265.78     2060.19    182.51 o
   0  -4   3       10.09       31.41      3.99 o
   1  -4   3      489.02      405.59     83.64 o
   2  -4   3      426.30      344.39     18.72 o
   3  -4   3     1088.10      945.99     52.38 o
   4  -4   3      270.29      247.62     14.72 o
   5  -4   3      307.06      345.58     40.46 o
   6  -4   3       19.67       50.76      8.76 o
   7  -4   3      294.55      300.52     28.84 o
 -12  -3   3      222.09      194.42     38.24 o
 -11  -3   3       91.26       76.05      6.21 o
 -10  -3   3      659.67      670.54     20.06 o
  -9  -3   3       13.32       15.50      5.27 o
  -8  -3   3     2201.07     2142.70    124.12 o
  -7  -3   3       12.88       15.00      3.38 o
  -6  -3   3     1405.54     1783.86     65.09 o
  -5  -3   3      351.61      265.23     11.48 o
  -4  -3   3       85.99       78.95      4.96 o
  -3  -3   3      704.77      834.98     30.16 o
  -2  -3   3     6824.13     7451.04    382.83 o
  -1  -3   3     4192.40     4957.70    313.15 o
   0  -3   3     3428.27     3402.62    166.07 o
   1  -3   3      257.99      218.00     10.33 o
   2  -3   3     4131.93     3969.95    121.50 o
   3  -3   3     1745.23     1695.85     94.14 o
   4  -3   3     2035.91     1957.43     87.39 o
   5  -3   3        0.14       78.19     13.25 o
   6  -3   3      414.87      460.54     39.05 o
   7  -3   3      141.29      136.91      6.83 o
   8  -3   3      559.10      608.75     23.28 o
   9  -3   3       13.91       19.95      7.15 o
 -12  -2   3       31.20       25.91      8.05 o
 -11  -2   3      440.34      403.87     38.67 o
 -10  -2   3       35.51       49.60     24.42 o
  -9  -2   3     1085.74     1045.77     41.97 o
  -8  -2   3      360.37      364.70     16.14 o
  -7  -2   3     2115.25     2123.01    109.82 o
  -6  -2   3      317.44      368.06     31.22 o
  -5  -2   3     1375.67     1286.75     78.32 o
  -4  -2   3       68.32      112.36      7.51 o
  -3  -2   3      339.07      357.87     18.84 o
  -2  -2   3      844.30      731.97     32.03 o
  -1  -2   3     4107.68     6232.07    155.41 o
   0  -2   3      358.65      347.19      8.67 o
   1  -2   3     5076.12     4878.50    161.10 o
   2  -2   3        8.22       37.50      8.27 o
   3  -2   3     7018.46     6404.49    477.16 o
   4  -2   3      495.71     1126.56     64.43 o
   5  -2   3     1185.90     1124.80     68.33 o
   6  -2   3       55.90       41.50      4.58 o
   7  -2   3      999.45      958.62     40.26 o
   8  -2   3      164.27      191.93     10.55 o
   9  -2   3      484.74      549.71     20.53 o
  10  -2   3       27.58       30.13      9.73 o
 -11  -1   3        3.15        2.87      4.65 o
 -10  -1   3     1149.16     1135.34     71.63 o
  -9  -1   3       29.27       24.09      3.33 o
  -8  -1   3     1191.93     1160.68     32.02 o
  -7  -1   3        2.68      201.35     28.26 o
  -6  -1   3     4993.29     4876.70    319.04 o
  -5  -1   3        4.37       55.20      6.12 o
  -4  -1   3     2542.41     2468.62    116.43 o
  -3  -1   3     1610.34     1573.63     76.69 o
  -2  -1   3    11004.93    15295.94    585.84 o
  -1  -1   3     3521.24     3038.61     89.35 o
   0  -1   3      745.02      762.93     21.46 o
   2  -1   3     3529.96     3345.50    108.30 o
   3  -1   3     1791.60     3774.57    266.11 o
   4  -1   3     2916.85     2835.05    127.93 o
   5  -1   3      554.04      525.78     29.30 o
   6  -1   3     1244.98     1185.53     30.83 o
   7  -1   3       69.17       56.82      5.28 o
   8  -1   3      652.00      745.29     36.62 o
   9  -1   3      169.96      189.27      7.05 o
  10  -1   3      293.86      282.84     15.94 o
 -11   0   3      723.32      617.17    113.16 o
 -10   0   3      273.76      236.23     25.27 o
  -9   0   3     1373.82     1300.84    105.95 o
  -8   0   3      234.51      266.86     12.68 o
  -7   0   3     2316.50     2129.25    126.18 o
  -6   0   3      642.14      649.10     34.08 o
  -5   0   3     6061.91     6883.47    329.79 o
  -4   0   3       14.15       10.91      1.32 o
  -3   0   3     6868.23     7046.93    420.72 o
  -2   0   3      330.50      296.79     11.58 o
  -1   0   3     3343.32     3323.32     88.48 o
   0   0   3     2074.33     2379.07    460.38 o
   1   0   3     1653.17     1381.39     54.22 o
   2   0   3       94.20      675.70    325.93 o
   3   0   3     1218.18     1780.88    109.19 o
   4   0   3      297.10      265.36     12.17 o
   5   0   3     4158.39     4283.66    203.82 o
   6   0   3      677.45      635.95     28.76 o
   7   0   3     1451.66     1474.82    103.53 o
   8   0   3      355.41      441.06     19.00 o
   9   0   3      551.69      644.33     46.44 o
  10   0   3       52.75       52.03      5.14 o
  11   0   3       76.11       55.12      7.66 o
 -11   1   3        7.81       14.04      9.38 o
 -10   1   3      844.42      833.82     76.53 o
  -9   1   3       12.25       76.78      9.78 o
  -8   1   3     1750.03     1765.52    144.64 o
  -7   1   3      409.68      384.64     27.28 o
  -6   1   3     1467.75     1312.64    119.72 o
  -5   1   3      786.00      694.97     67.26 o
  -4   1   3     3263.35     3636.39    133.44 o
  -3   1   3       28.16       62.19    134.85 o
  -2   1   3     2393.16     2351.12     78.06 o
  -1   1   3     7228.94     9402.08    336.47 o
   0   1   3     5015.22     4824.15    121.62 o
   1   1   3     7571.75     7287.61    217.35 o
   2   1   3      430.55      309.40     12.60 o
   3   1   3       30.29       22.53      1.39 o
   4   1   3     5945.01     5495.43    228.59 o
   5   1   3      792.78      903.73     50.39 o
   6   1   3     1067.93      964.76     57.26 o
   7   1   3       12.82       70.39      7.98 o
   8   1   3     2533.59     2847.47    149.14 o
   9   1   3       21.38       14.52      3.35 o
  10   1   3      307.01      309.78     21.06 o
  11   1   3       26.03        9.37      4.85 o
 -10   2   3       44.37       45.66     10.29 o
  -9   2   3      591.39      607.17     46.25 o
  -8   2   3       31.34       31.80      5.54 o
  -7   2   3     2431.09     2361.44    209.42 o
  -6   2   3       26.43       15.71      2.78 o
  -5   2   3     2929.08     2676.84    209.44 o
  -4   2   3       34.31      508.37    189.17 o
  -3   2   3     2579.11     2357.89    106.91 o
  -2   2   3     1795.62     1422.63     61.46 o
  -1   2   3     1790.81     1866.96     66.26 o
   0   2   3     2229.27     1766.35     69.90 o
   1   2   3     6138.40     6746.20    243.75 o
   2   2   3     2602.72     2082.35    148.22 o
   3   2   3     8010.46     6803.29    550.67 o
   4   2   3     1753.20     2035.62    172.30 o
   5   2   3    12751.71     9084.30    369.27 o
   6   2   3      691.83      614.32     76.13 o
   7   2   3     1944.31     1926.17    102.63 o
   8   2   3       82.70       83.13      3.47 o
   9   2   3     1029.10      989.54     72.79 o
  10   2   3      130.11      102.11      9.64 o
  11   2   3      149.92      119.92      9.85 o
  12   2   3       81.39      109.03     15.08 o
 -10   3   3      239.97      243.73     27.42 o
  -9   3   3        6.28       -1.12      5.76 o
  -8   3   3      131.10      125.64     11.92 o
  -7   3   3      113.73      138.26     14.04 o
  -6   3   3     3859.03     4176.50    536.30 o
  -5   3   3       37.75      278.27     54.22 o
  -4   3   3     4147.22     4038.22    372.63 o
  -3   3   3      541.62      447.54     27.19 o
  -2   3   3     8178.80     7681.01    613.62 o
  -1   3   3     7227.36     6673.29    360.17 o
   0   3   3     1576.37     1744.79    293.52 o
   1   3   3       80.49       75.55     10.53 o
   2   3   3     1742.24     1464.71    104.36 o
   3   3   3       79.51      211.66     22.43 o
   4   3   3    11513.24     9909.17   1072.52 o
   5   3   3      143.86      245.01     20.97 o
   6   3   3    15544.66    14367.41    532.52 o
   7   3   3      146.94      154.23      7.96 o
   8   3   3     1281.91     1339.34    102.54 o
   9   3   3        8.23       30.64      3.36 o
  10   3   3      620.04      625.93     53.95 o
  11   3   3        0.65       22.38      3.78 o
  12   3   3      153.91      108.89     14.81 o
  -9   4   3      735.13      716.44     55.94 o
  -8   4   3        2.18       18.71      4.51 o
  -7   4   3      520.67      545.76     58.60 o
  -6   4   3      151.46      198.06     22.71 o
  -5   4   3     1646.86     1757.80    162.72 o
  -4   4   3       15.19       23.92      3.58 o
  -3   4   3     3706.74     3467.81    185.09 o
  -2   4   3        5.86        0.04      1.61 o
  -1   4   3     3407.97     2961.52    232.65 o
   0   4   3     2231.45     2275.47     88.39 o
   1   4   3     2441.36     2274.74    172.72 o
   2   4   3       18.49       57.97      6.11 o
   3   4   3     3580.24     3239.83    293.47 o
   4   4   3      357.35      333.71     29.39 o
   5   4   3     2584.62     2250.21    136.88 o
   6   4   3      895.17      803.16     24.33 o
   7   4   3     2494.15     2329.20    109.65 o
   8   4   3      340.84      362.47     23.71 o
   9   4   3     1344.38     1284.23     94.23 o
  10   4   3      147.43      157.56      9.48 o
  11   4   3      276.28      244.98     20.54 o
  12   4   3       95.33       72.09      8.29 o
  -8   5   3      879.50      920.24     90.76 o
  -7   5   3        1.23       11.19      9.19 o
  -6   5   3     1564.28     1620.17    179.23 o
  -5   5   3      486.10      473.48     57.04 o
  -4   5   3      661.49      595.88     41.70 o
  -3   5   3       17.67       33.73      2.97 o
  -2   5   3     1385.32     1336.34     89.97 o
  -1   5   3     2740.73     2901.41    299.06 o
   0   5   3     3948.88     3676.29    352.38 o
   1   5   3     1806.30     2114.60    115.81 o
   2   5   3     2594.09     2134.65    223.78 o
   3   5   3      423.66      398.91     46.41 o
   4   5   3     2883.27     2883.77    247.30 o
   5   5   3      143.42      148.41     67.83 o
   6   5   3     1642.75     1460.56     95.06 o
   7   5   3      288.14      275.72     15.05 o
   8   5   3      875.10      769.70     38.40 o
   9   5   3        2.02       47.58      5.10 o
  10   5   3     1480.69     1671.71    120.21 o
  11   5   3      100.66       85.33      7.56 o
  12   5   3      220.34      163.15     19.44 o
  -8   6   3        3.82        1.29     10.10 o
  -7   6   3      440.16      426.29     32.06 o
  -6   6   3       77.12       62.74      5.09 o
  -5   6   3      969.90      989.21    101.53 o
  -4   6   3      250.81      196.15     11.55 o
  -3   6   3      521.62      560.16     32.07 o
  -2   6   3      135.56      176.38     14.49 o
  -1   6   3     1548.80     1574.94    177.46 o
   0   6   3     1645.69     1284.47    132.50 o
   1   6   3     3744.69     3498.93    296.37 o
   2   6   3      940.43      912.83     79.03 o
   3   6   3     1014.38      890.01    129.52 o
   4   6   3      285.32     1022.89    289.84 o
   5   6   3     4240.28     3757.81    380.52 o
   6   6   3      932.97      849.81     76.29 o
   7   6   3      917.17      946.39     67.24 o
   8   6   3      432.86      444.27     25.73 o
   9   6   3     3282.10     4148.28    186.99 o
  10   6   3       75.60       73.64      7.27 o
  11   6   3      203.99      186.59      7.16 o
  12   6   3      108.86      102.91      8.71 o
  -7   7   3        0.19       -6.83      6.89 o
  -6   7   3      528.21      587.64     51.71 o
  -5   7   3      398.66      268.57     42.51 o
  -4   7   3      866.50      919.31     60.48 o
  -3   7   3      249.34      241.86     17.79 o
  -2   7   3      404.27      404.83     21.55 o
  -1   7   3      623.52      574.55     68.83 o
   0   7   3     3093.38     3796.64    140.24 o
   1   7   3      804.16      794.51     86.30 o
   2   7   3     1486.01     1435.28    146.02 o
   3   7   3      106.80      341.50     21.20 o
   4   7   3     2454.86     2452.42     63.52 o
   5   7   3        8.81       10.25      2.38 o
   6   7   3     1857.05     1902.14     62.37 o
   7   7   3       18.10       21.30      3.95 o
   8   7   3     1856.10     2069.47    122.90 o
   9   7   3      285.52      331.55     14.52 o
  10   7   3      921.87      920.39     59.02 o
  11   7   3        8.53       10.69      4.47 o
  12   7   3       78.20       58.32      6.70 o
  13   7   3       88.50       92.68      7.65 o
  -6   8   3       69.31       51.89      9.24 o
  -5   8   3      753.30      722.75     90.16 o
  -4   8   3      240.65      314.39     13.00 o
  -3   8   3      362.46      399.07     26.17 o
  -2   8   3       31.28       14.42      2.80 o
  -1   8   3     1841.02     1788.40    105.04 o
   0   8   3     1403.76     1214.35    120.78 o
   1   8   3     2711.46     2704.54    360.14 o
   2   8   3      323.48      384.20     40.03 o
   3   8   3     1593.43     1715.49     89.22 o
   4   8   3     2318.89     2404.12     59.30 o
   5   8   3     1761.33     1811.44     52.56 o
   6   8   3        2.39       -2.47      2.58 o
   7   8   3     1230.27     1343.70     38.89 o
   8   8   3      706.00      853.22     36.63 o
   9   8   3     1670.07     1598.48     96.61 o
  10   8   3       69.27       45.30      5.50 o
  11   8   3      286.60      289.33     14.12 o
  12   8   3       35.04       35.20      6.92 o
  -5   9   3      206.75      216.90     22.42 o
  -4   9   3      225.91      228.01     18.68 o
  -3   9   3       45.96       41.48      4.18 o
  -2   9   3      104.41      135.98     11.48 o
  -1   9   3       10.89       10.97      2.64 o
   0   9   3     1473.31     1420.25    181.31 o
   1   9   3      956.27     1030.95     99.90 o
   2   9   3     1192.49     1042.90    115.89 o
   3   9   3      155.57      174.42     14.34 o
   4   9   3      501.56      465.89     11.80 o
   5   9   3      941.33      818.40     63.63 o
   6   9   3     1303.80     1249.36    112.96 o
   7   9   3       17.18      102.03     20.71 o
   8   9   3      535.05      509.65     48.04 o
   9   9   3      275.18      257.58     16.05 o
  10   9   3      919.94      850.89     27.76 o
  11   9   3        5.85        5.02      5.18 o
  12   9   3       83.47      112.93     19.60 o
  -4  10   3      143.38      119.28     16.92 o
  -3  10   3      275.59      261.88     37.24 o
  -2  10   3       65.65       47.89      6.20 o
  -1  10   3      241.91      208.59     21.52 o
   0  10   3      395.78      428.76     46.86 o
   1  10   3      345.70      398.06     29.23 o
   2  10   3        0.66        3.38      3.34 o
   3  10   3      110.72      139.20     19.49 o
   4  10   3      266.21      222.92     17.05 o
   5  10   3     1203.10     1195.09     74.77 o
   6  10   3        3.00       54.36      6.28 o
   7  10   3      153.88      156.74     10.84 o
   8  10   3       44.10       42.40      4.80 o
   9  10   3      939.46      927.20     25.71 o
  10  10   3      134.12      135.31      7.48 o
  11  10   3       47.09       54.45      5.52 o
  12  10   3        0.93        6.93      6.39 o
  -2  11   3      177.13      139.71     14.68 o
  -1  11   3      338.37      373.63     23.81 o
   0  11   3      571.45      490.06     48.05 o
   1  11   3      293.70      332.50     15.16 o
   2  11   3      263.03      323.93     39.97 o
   3  11   3       74.56       54.68      6.76 o
   4  11   3      408.92      412.67     32.27 o
   5  11   3      130.78      298.12     36.43 o
   6  11   3     1051.64     1072.76     27.15 o
   7  11   3       25.17       20.27      4.08 o
   8  11   3       48.32       80.70      6.19 o
   9  11   3      121.00      129.04     18.66 o
  10  11   3      405.69      416.62     19.85 o
  11  11   3      187.02      180.96     12.25 o
  -1  12   3      123.17      102.54     14.09 o
   0  12   3      181.32      172.32      8.64 o
   1  12   3      214.00      266.66     25.54 o
   2  12   3       54.78       51.51      5.64 o
   3  12   3      239.64      200.31     27.55 o
   4  12   3      494.04      501.82     82.21 o
   5  12   3      921.84      795.46     90.45 o
   6  12   3      280.29      248.90     24.00 o
   7  12   3      231.49      193.41      7.69 o
   8  12   3      374.46      368.28     13.01 o
   9  12   3      284.89      284.95     13.01 o
  10  12   3       55.43       54.45     11.06 o
  11  12   3       26.92       65.44     22.31 o
   1  13   3      237.39      361.85     47.73 o
   2  13   3      181.44      118.78     12.88 o
   3  13   3      129.76      182.98      9.78 o
   4  13   3      322.93      291.93     17.79 o
   5  13   3      361.59      330.52     36.44 o
   6  13   3      172.30      205.13     11.82 o
   7  13   3      151.52      116.45     24.15 o
   8  13   3      356.33      309.80     42.18 o
   9  13   3      524.45      561.71     37.61 o
  10  13   3      316.48      295.38     16.62 o
   5  14   3      511.28      563.91     27.72 o
   6  14   3      205.75      135.64     67.28 o
   7  14   3       68.86       73.45     12.28 o
  -8 -11   4       86.21      112.94     13.97 o
  -7 -11   4      217.77      236.54     20.55 o
  -6 -11   4      203.43      162.55     32.45 o
  -5 -11   4      199.77      203.63     11.48 o
  -4 -11   4       78.22       96.51     12.18 o
  -3 -11   4      108.53       74.05      7.71 o
  -2 -11   4       90.91      152.80     15.82 o
  -9 -10   4       51.03       66.96     27.42 o
  -8 -10   4      190.67      194.86     33.66 o
  -7 -10   4      269.05      219.08     13.33 o
  -6 -10   4      423.38      409.17     49.88 o
  -5 -10   4      151.81      180.63     23.99 o
  -4 -10   4      143.52      118.88      6.19 o
  -3 -10   4      274.30      319.43     12.39 o
  -2 -10   4      178.15      150.45     15.09 o
  -1 -10   4       83.05       86.33     16.60 o
   0 -10   4       32.43       31.67      5.19 o
   1 -10   4      107.31       89.79      8.66 o
 -10  -9   4      288.64      263.99     32.62 o
  -9  -9   4      133.18      144.74     11.72 o
  -8  -9   4      155.84      135.88      8.60 o
  -7  -9   4      931.15      871.34     45.54 o
  -6  -9   4      561.01      531.84     26.01 o
  -5  -9   4      145.44      121.57      7.78 o
  -4  -9   4      164.57      297.69     23.83 o
  -3  -9   4      457.87      438.13     12.99 o
  -2  -9   4      470.67      503.04     14.91 o
  -1  -9   4       46.96       32.50      4.91 o
   0  -9   4       40.50       43.15      7.46 o
   1  -9   4      269.65      239.27     10.93 o
   2  -9   4      168.87      195.96     10.89 o
 -11  -8   4      305.71      249.51     15.01 o
 -10  -8   4      433.36      477.71     22.08 o
  -9  -8   4      233.07      213.56     22.86 o
  -8  -8   4      619.27      612.40     38.92 o
  -7  -8   4      383.68      343.37     14.81 o
  -6  -8   4      250.89      234.86      8.71 o
  -5  -8   4      199.41      402.17     28.10 o
  -4  -8   4      478.71      431.16     11.08 o
  -3  -8   4      713.56      722.84     43.75 o
  -2  -8   4     1013.77     1035.10     46.60 o
  -1  -8   4      465.21      471.31     14.21 o
   0  -8   4      583.26      501.36     20.16 o
   1  -8   4       70.18      197.51     21.84 o
   2  -8   4      270.99      233.41     12.21 o
   3  -8   4      117.17       81.11      5.76 o
   4  -8   4       40.56       42.33      7.55 o
 -11  -7   4      357.99      395.80     48.16 o
 -10  -7   4       90.85       87.40      7.00 o
  -9  -7   4      369.63      342.59     15.99 o
  -8  -7   4      279.30      256.72     10.73 o
  -7  -7   4      491.15      496.84     28.69 o
  -6  -7   4        3.28       48.58     86.67 o
  -5  -7   4       60.64       66.96      4.87 o
  -4  -7   4       27.75       55.20      4.10 o
  -3  -7   4     1200.55     1210.13     29.56 o
  -2  -7   4      650.08      604.07     44.07 o
  -1  -7   4     1025.58      983.07     22.84 o
   0  -7   4        7.33      113.71     39.31 o
   1  -7   4      289.50      256.07     11.84 o
   2  -7   4      448.47      404.55     37.22 o
   3  -7   4      345.21      298.43    115.61 o
   4  -7   4      205.47      207.44     10.99 o
   5  -7   4       67.88       39.13     10.90 o
 -11  -6   4      206.31      171.03     15.55 o
 -10  -6   4       74.18       88.89      6.96 o
  -9  -6   4       22.57       33.38      5.75 o
  -8  -6   4      520.82      541.20     17.54 o
  -7  -6   4      163.60      138.84     42.08 o
  -6  -6   4      139.77      250.57     33.56 o
  -5  -6   4       14.02       23.26      4.60 o
  -4  -6   4      494.36      491.33     13.14 o
  -3  -6   4      384.25      425.69     14.32 o
  -2  -6   4     1610.21     1649.64     57.09 o
  -1  -6   4      732.39     1038.75    103.20 o
   0  -6   4      369.74      285.96     30.29 o
   1  -6   4        9.76        5.28      2.87 o
   2  -6   4       28.27       53.18     10.54 o
   3  -6   4      107.57      124.45      9.87 o
   4  -6   4      330.55      230.93     20.83 o
   5  -6   4      271.88      346.19     61.44 o
   6  -6   4      314.40      212.81     46.44 o
 -12  -5   4       39.64       30.28     18.30 o
 -11  -5   4      893.14      871.89     28.94 o
 -10  -5   4      395.25      375.66     19.47 o
  -9  -5   4      321.66      330.16     20.29 o
  -8  -5   4        0.52        6.85      2.36 o
  -7  -5   4      674.33      772.62     40.91 o
  -6  -5   4      394.31      389.14     20.94 o
  -5  -5   4      604.01      596.27     29.04 o
  -4  -5   4        3.95       25.78      6.23 o
  -3  -5   4     2212.49     2429.09     90.88 o
  -2  -5   4     3288.99     3950.96    274.33 o
  -1  -5   4     1316.92     1409.40    104.32 o
   0  -5   4      132.13      132.36      5.84 o
   1  -5   4      749.23      700.94     30.64 o
   2  -5   4      865.93      836.51     26.43 o
   3  -5   4      783.40      797.48     33.62 o
   4  -5   4       15.55       75.52      4.43 o
   5  -5   4       54.01       43.55      7.80 o
   6  -5   4      114.22      113.29     12.04 o
 -12  -4   4      276.42      278.67     15.68 o
 -11  -4   4        5.33        9.03      3.53 o
 -10  -4   4      464.81      424.18     26.00 o
  -9  -4   4      258.16      225.70     14.79 o
  -8  -4   4      859.33      956.82     28.58 o
  -7  -4   4      607.18      575.65     25.74 o
  -6  -4   4     2378.37     2430.19    124.92 o
  -5  -4   4      999.36     1137.60     47.46 o
  -4  -4   4      627.14      571.91     27.45 o
  -3  -4   4        8.92       60.78     58.41 o
  -2  -4   4     4125.57     5267.15    488.69 o
  -1  -4   4      173.66      158.35      6.53 o
   0  -4   4      241.12      229.31      8.88 o
   1  -4   4        0.79        0.83      1.84 o
   2  -4   4     2028.08     1920.23     67.34 o
   3  -4   4     1015.40     1673.12    126.58 o
   4  -4   4      411.59      375.74     35.54 o
   5  -4   4       54.07       38.24     14.67 o
   6  -4   4      322.48      267.90     55.73 o
   7  -4   4      129.81       92.15     17.31 o
 -11  -3   4      750.24      592.60     44.85 o
 -10  -3   4       60.12       48.57      6.00 o
  -9  -3   4      186.34      219.61      9.22 o
  -8  -3   4        5.77       34.14     11.16 o
  -7  -3   4     3838.44     3966.65    228.03 o
  -6  -3   4     3097.03     3661.56    159.49 o
  -5  -3   4      628.77      603.00     23.30 o
  -4  -3   4       49.63       40.54      2.75 o
  -3  -3   4     5154.99     7204.17    206.82 o
  -2  -3   4      504.26      497.51     24.74 o
  -1  -3   4     3449.52     3501.02    127.90 o
   0  -3   4       37.40       31.92      2.05 o
   1  -3   4     1252.53     1139.91     55.34 o
   2  -3   4       50.25      177.65     22.94 o
   3  -3   4     1267.54     1316.38    107.58 o
   4  -3   4       99.12      106.77     11.70 o
   5  -3   4      401.33      320.46     34.28 o
   6  -3   4        4.52       10.64      3.11 o
   7  -3   4      352.14      350.69     59.51 o
   8  -3   4      186.78      198.84      9.18 o
 -11  -2   4        9.67       -0.86      5.52 o
 -10  -2   4      452.19      458.13     23.99 o
  -9  -2   4        0.25       31.05     16.74 o
  -8  -2   4     1436.83     1493.99     69.16 o
  -7  -2   4       98.84      119.10      5.01 o
  -6  -2   4     3277.37     3273.42    130.25 o
  -5  -2   4      221.61      163.77      9.50 o
  -4  -2   4     1352.69     1573.99     45.68 o
  -3  -2   4      173.26      239.76      7.61 o
  -2  -2   4      159.50      113.67      7.16 o
  -1  -2   4     2485.30     2519.34     76.48 o
   0  -2   4     5214.03     5457.35    154.67 o
   1  -2   4       87.49      577.73    110.99 o
   2  -2   4     4211.95     4616.91    233.68 o
   3  -2   4      229.47      203.60     11.03 o
   4  -2   4     2735.19     2575.18    271.15 o
   5  -2   4       17.46       42.15      6.17 o
   6  -2   4      638.89      598.34     74.38 o
   7  -2   4      537.31      782.33     86.36 o
   8  -2   4      474.04      471.84     69.70 o
   9  -2   4       36.18       22.70      6.47 o
 -11  -1   4      355.01      277.57     23.01 o
 -10  -1   4       23.28       42.27      4.99 o
  -9  -1   4      220.90      230.47      6.92 o
  -8  -1   4      160.41      142.58     10.29 o
  -7  -1   4     3161.28     3068.57    148.50 o
  -6  -1   4      192.16      183.90      9.99 o
  -5  -1   4     1308.08     1413.01     98.64 o
  -4  -1   4      499.53      520.54     19.60 o
  -3  -1   4      257.70      222.61      7.32 o
  -2  -1   4     2002.57     2033.83     93.15 o
  -1  -1   4     1263.56     1289.00     37.66 o
   0  -1   4      132.21      124.85     36.81 o
   1  -1   4     1754.34     2666.68     91.12 o
   2  -1   4       11.81       20.03      1.27 o
   3  -1   4     7278.15     7346.92    396.96 o
   4  -1   4      189.36      213.31     18.57 o
   5  -1   4     2393.41     2473.35     68.87 o
   6  -1   4       28.17      263.50     42.37 o
   7  -1   4      921.33      978.56     64.95 o
   8  -1   4      234.36      244.72     20.74 o
   9  -1   4      200.70      184.83     14.98 o
  10  -1   4        1.42       -3.55      6.95 o
 -11   0   4        2.04       38.88     19.36 o
 -10   0   4      441.39      398.65     41.84 o
  -9   0   4       27.68       34.18      5.28 o
  -8   0   4     1452.60     1427.57    107.82 o
  -7   0   4        0.02       -1.62      1.62 o
  -6   0   4     1443.25     1530.03     61.33 o
  -5   0   4     1402.21     1379.27    260.57 o
  -4   0   4     2130.82     2024.34    101.45 o
  -3   0   4      645.75      715.83     16.46 o
  -2   0   4     4797.46     4448.36    169.56 o
  -1   0   4     1230.60     1199.48     36.04 o
   0   0   4     4858.58     5963.07    120.35 o
   1   0   4      964.96      909.19     29.63 o
   2   0   4     5411.97     4888.21    208.74 o
   3   0   4      741.57      629.47     19.13 o
   4   0   4     4568.20     4483.08    232.30 o
   5   0   4      104.17      161.55      9.51 o
   6   0   4     1505.04     1574.43     80.21 o
   7   0   4      115.93      125.61      4.66 o
   8   0   4      723.78      654.66     44.46 o
   9   0   4       46.16       40.89      3.37 o
  10   0   4       65.61       65.82      4.64 o
  11   0   4        9.87       18.44      7.43 o
 -10   1   4       64.41       48.56      4.31 o
  -9   1   4      576.52      534.36     26.50 o
  -8   1   4       52.76       48.33      6.81 o
  -7   1   4     2587.09     2464.81    202.13 o
  -6   1   4      730.30      906.65     63.09 o
  -5   1   4      810.73      794.01     41.06 o
  -4   1   4      208.75      166.81      7.49 o
  -3   1   4     6374.48     6896.02    220.18 o
  -2   1   4     1659.79     1585.75     77.62 o
  -1   1   4     9069.03     9550.58    192.68 o
   0   1   4      797.74      639.58     13.96 o
   1   1   4     8060.71     7608.77    256.60 o
   2   1   4     1625.56     1507.80     56.06 o
   3   1   4     8046.02     7357.55    288.35 o
   4   1   4      357.88      401.75     49.23 o
   5   1   4     1888.99     1769.30    113.06 o
   6   1   4      241.71      184.69     11.59 o
   7   1   4     1196.96     1110.78     51.95 o
   8   1   4      172.92      192.10     11.61 o
   9   1   4      455.07      529.99     29.00 o
  10   1   4        0.95       12.67      3.91 o
  11   1   4       94.96      116.93      9.23 o
 -10   2   4      880.20      836.08    152.11 o
  -9   2   4        6.46        6.65      3.11 o
  -8   2   4     1160.97     1117.84     65.22 o
  -7   2   4      213.97      238.89     18.61 o
  -6   2   4     3514.17     3325.25    346.79 o
  -5   2   4      366.38      286.40     11.79 o
  -4   2   4      124.37      169.47      7.20 o
  -3   2   4       38.19       34.84      1.37 o
  -2   2   4     4147.84     4767.62    142.48 o
  -1   2   4     4751.99     4972.40    158.08 o
   0   2   4     3373.91     3141.46    117.34 o
   1   2   4     4062.87     3503.00    141.86 o
   2   2   4    17368.09    16080.70   1092.69 o
   3   2   4      159.23      104.60      7.19 o
   4   2   4     2267.54     2284.63     92.57 o
   5   2   4     1278.18     1179.28     63.09 o
   6   2   4     1370.11     1226.01     78.78 o
   7   2   4        1.32        2.50      1.46 o
   8   2   4      466.53      434.52     29.80 o
   9   2   4      148.05      132.22      7.38 o
  10   2   4      381.71      380.71     36.59 o
  11   2   4        3.39        7.38      4.08 o
  -9   3   4      393.31      376.56     33.46 o
  -8   3   4      522.15      465.94     40.39 o
  -7   3   4     1734.15     1632.81    166.61 o
  -6   3   4      576.94      549.78     40.60 o
  -5   3   4     2480.51     2595.81    158.33 o
  -4   3   4        1.53        3.20      1.13 o
  -3   3   4     1238.84     1059.24     40.39 o
  -2   3   4      770.13     1377.79    180.49 o
  -1   3   4     2697.51     2618.74     86.43 o
   0   3   4     2119.73     1792.11     86.52 o
   1   3   4     6061.90     5562.20    312.39 o
   2   3   4      463.03      348.41     22.75 o
   3   3   4     5749.87     4599.41    359.81 o
   4   3   4       81.88       67.77      8.28 o
   5   3   4     5045.43     4587.95    300.15 o
   6   3   4       86.78       97.80     11.14 o
   7   3   4     3127.10     3231.90    171.45 o
   8   3   4      645.84      648.97     31.64 o
   9   3   4     1059.11     1124.62     61.93 o
  10   3   4       69.52       57.40      7.16 o
  11   3   4      230.94      181.61     17.99 o
  12   3   4       57.38       71.20     19.43 o
  -9   4   4       18.28       25.55      9.18 o
  -8   4   4      323.62      322.33     28.70 o
  -7   4   4      113.54      102.19      8.03 o
  -6   4   4      180.18      214.41     17.85 o
  -5   4   4      578.25      537.08     46.33 o
  -4   4   4     2041.70     2049.26    116.57 o
  -3   4   4      135.65      269.54     21.59 o
  -2   4   4     3722.66     3428.28    245.16 o
  -1   4   4     1398.93     1313.04     60.71 o
   0   4   4     8610.56     8630.21    468.25 o
   1   4   4        1.27        0.53      1.33 o
   2   4   4     2857.20     2399.49    194.48 o
   3   4   4      310.15      309.76     78.82 o
   4   4   4     4798.28     3955.09    352.01 o
   5   4   4      987.63     1038.03     66.33 o
   6   4   4     2826.46     2441.39    222.62 o
   7   4   4      299.49      273.17     30.13 o
   9   4   4      616.85      568.80     55.09 o
  10   4   4      269.26      289.78     15.25 o
  11   4   4       22.44       19.75      4.98 o
  12   4   4      226.01      184.00     18.92 o
  -8   5   4       11.56        1.72      7.78 o
  -7   5   4      679.94      727.22     63.68 o
  -6   5   4      331.75      265.81     25.64 o
  -5   5   4      617.29      656.03     52.18 o
  -4   5   4        3.15       53.26      5.97 o
  -3   5   4      279.25      305.65     19.17 o
  -2   5   4      124.60      139.15      4.99 o
  -1   5   4     6658.73     6421.64    544.78 o
   0   5   4      374.83      344.10     19.83 o
   1   5   4     4396.21     4157.92    257.20 o
   2   5   4     2203.76     1855.43    161.80 o
   3   5   4     3962.84     3229.94    308.68 o
   4   5   4      607.45      580.79     18.02 o
   5   5   4     3713.31     3419.44    285.25 o
   6   5   4     1405.61     1139.24     97.59 o
   7   5   4     2478.64     2429.67    136.92 o
   8   5   4      432.34      379.72     35.61 o
   9   5   4      972.23      969.81     74.47 o
  10   5   4        3.02        1.50      4.24 o
  11   5   4      130.71      127.91     15.03 o
  12   5   4       40.33       46.76      5.22 o
  -8   6   4      260.92      316.48     23.24 o
  -7   6   4       11.25        3.68      7.69 o
  -6   6   4     1824.13     1914.56    150.61 o
  -5   6   4      688.69      711.24     46.81 o
  -4   6   4      945.43      951.16     49.26 o
  -3   6   4        5.13        0.25      1.84 o
  -2   6   4     1209.36     1128.40     67.70 o
  -1   6   4     1006.09      816.89     59.99 o
   0   6   4     2124.90     1952.08    196.65 o
   1   6   4      159.10      271.68     17.68 o
   2   6   4     3061.90     2932.66    247.24 o
   3   6   4       95.16      124.52     13.02 o
   4   6   4     4949.43     4712.87    436.43 o
   5   6   4        0.51       -1.10      2.56 o
   6   6   4     2654.01     2814.88    164.70 o
   7   6   4       11.30       13.45      6.22 o
   8   6   4      682.90      733.14     34.49 o
   9   6   4      211.33      200.68     14.65 o
  10   6   4      193.77      170.67      7.67 o
  11   6   4      113.30       88.52      6.92 o
  12   6   4      129.10      111.55     14.17 o
  -7   7   4      181.66      190.62     16.16 o
  -6   7   4       44.14       43.40      6.01 o
  -5   7   4     1121.28     1135.91    107.17 o
  -4   7   4      125.04      124.20      9.46 o
  -3   7   4      733.77      687.67     35.13 o
  -2   7   4       16.31       19.96      2.56 o
  -1   7   4      708.13      768.62     43.77 o
   0   7   4     1407.07     1274.66    148.68 o
   1   7   4     1338.12     1490.42     93.59 o
   2   7   4       41.95       34.05      2.55 o
   3   7   4     3123.65     3178.43    125.89 o
   4   7   4      153.77      142.39      4.45 o
   5   7   4     2112.63     1868.62    138.47 o
   6   7   4      262.74      343.21     39.39 o
   7   7   4     1039.80     1060.39     94.62 o
   8   7   4       96.15       76.03      5.05 o
   9   7   4      678.46      681.59     23.06 o
  10   7   4        1.58        9.05      3.87 o
  11   7   4      329.75      313.08     16.59 o
  12   7   4       39.64       35.71      5.49 o
  -6   8   4      222.20      239.36     30.62 o
  -5   8   4      210.60      185.51     17.69 o
  -4   8   4      742.42      856.61     52.47 o
  -3   8   4       13.68        9.28      3.54 o
  -2   8   4      515.48      572.74     37.57 o
  -1   8   4      170.22      288.48     14.61 o
   0   8   4      776.01      603.13     95.45 o
   1   8   4      134.56      122.50     18.26 o
   2   8   4     1369.47     1269.20     91.38 o
   3   8   4     1312.03     1183.89    121.83 o
   4   8   4     4016.53     3739.91    366.88 o
   5   8   4      132.88      350.30     24.45 o
   6   8   4      902.03      814.52     77.68 o
   7   8   4      473.26      466.17     42.91 o
   8   8   4      859.48      796.04     80.62 o
   9   8   4      420.18      408.92     23.24 o
  10   8   4      691.96      793.80     65.91 o
  11   8   4        1.95       20.68     11.57 o
  12   8   4      280.89      256.74     11.52 o
  -5   9   4      564.86      622.20     45.17 o
  -4   9   4      209.53      191.60     27.73 o
  -3   9   4      437.71      426.61     24.94 o
  -2   9   4      117.38      175.89     10.69 o
  -1   9   4      561.56      590.15     46.13 o
   0   9   4      178.07      232.24     25.22 o
   1   9   4     1818.94     1566.11    195.90 o
   2   9   4      404.82      281.50     26.32 o
   3   9   4     2499.88     2420.69    189.67 o
   4   9   4      647.20      840.18     66.99 o
   5   9   4     2506.30     2519.68    198.12 o
   6   9   4       31.71       52.73      8.05 o
   7   9   4      447.59      391.16     48.92 o
   8   9   4      264.86      281.53     11.59 o
   9   9   4     1224.92     1404.20     98.50 o
  10   9   4      228.14      365.07     35.24 o
  11   9   4      342.22      356.31     14.89 o
  12   9   4       75.21       49.93      7.73 o
  -4  10   4      395.61      409.81     30.06 o
  -3  10   4       40.91       60.65     10.65 o
  -2  10   4      103.30       96.90      5.83 o
  -1  10   4      253.81      281.91     37.00 o
   0  10   4      586.84      610.89     89.22 o
   1  10   4        2.59       -0.68      3.17 o
   2  10   4      508.11      481.75     65.23 o
   3  10   4      170.16      258.42     33.88 o
   4  10   4     2571.55     2394.38    159.30 o
   5  10   4      408.00      397.86     25.62 o
   6  10   4       67.33       69.41      6.21 o
   7  10   4       26.77       28.41      6.85 o
   8  10   4      786.04      792.47     60.96 o
   9  10   4      711.71      900.98     50.23 o
  10  10   4      436.09      412.24     17.37 o
  11  10   4        1.80        7.20      4.73 o
  12  10   4      193.70      149.75     10.58 o
  -2  11   4       19.38       14.02      8.74 o
  -1  11   4      364.62      324.54     47.76 o
   0  11   4      538.12      480.04     45.45 o
   1  11   4      257.80      210.79     38.43 o
   2  11   4        0.56       18.08      5.03 o
   3  11   4      252.66      242.23     25.15 o
   4  11   4      213.58      248.88     17.11 o
   5  11   4      122.66       94.18     13.14 o
   6  11   4       17.58        7.12      3.23 o
   7  11   4      294.26      304.64     35.30 o
   8  11   4      219.05      208.83     18.27 o
   9  11   4      327.82      331.00     21.64 o
  10  11   4       35.43       34.15      6.47 o
  11  11   4      233.51      169.95     13.38 o
  -1  12   4       98.64      161.05     18.06 o
   0  12   4      458.81      401.05     42.87 o
   1  12   4      336.63      342.93     16.01 o
   2  12   4      157.90      105.86     17.83 o
   3  12   4      105.51      123.64     16.48 o
   4  12   4      438.22      493.72     59.81 o
   5  12   4      475.35      407.28     41.59 o
   6  12   4      260.12      268.47     18.40 o
   7  12   4        7.47       70.24     15.52 o
   8  12   4      405.36      360.15     29.89 o
   9  12   4      230.18      228.35     14.60 o
  10  12   4      228.30      197.59     12.21 o
  11  12   4        6.79        5.25      8.80 o
   1  13   4      245.33      255.55     27.61 o
   2  13   4       33.89       25.72      8.04 o
   3  13   4       86.74      112.10      9.37 o
   4  13   4      186.83      166.16     10.17 o
   5  13   4      583.78      539.56     66.94 o
   6  13   4      256.74      374.44     28.20 o
   7  13   4      203.27      145.32     14.42 o
   8  13   4      158.43      165.49     14.48 o
   9  13   4      721.20      735.20     34.06 o
  10  13   4      240.47      219.47     14.12 o
   4  14   4      321.09      337.47     23.34 o
   5  14   4      454.49      549.26     26.33 o
   6  14   4      235.43      201.02     15.31 o
   7  14   4       38.01       24.13      6.86 o
  -5 -11   5       15.52       31.11     13.09 o
  -8 -10   5      167.24      148.10     25.22 o
  -7 -10   5      196.08      171.19     14.26 o
  -6 -10   5       61.98       72.20     10.18 o
  -5 -10   5       38.91       28.52     10.38 o
  -4 -10   5      270.37      268.46     10.84 o
  -3 -10   5      336.86      357.66     10.57 o
  -2 -10   5       87.57       78.36      6.58 o
  -1 -10   5       54.76       50.13      8.31 o
  -9  -9   5       30.62       10.06      7.01 o
  -8  -9   5      217.09      186.22      8.51 o
  -7  -9   5      214.14      235.00     18.77 o
  -6  -9   5       42.19       46.71     11.30 o
  -5  -9   5       49.55       52.30      3.56 o
  -4  -9   5      428.12      404.82     16.36 o
  -3  -9   5      384.83      427.64     16.49 o
  -2  -9   5      437.94      417.16     13.44 o
  -1  -9   5       31.69      103.47      9.39 o
   0  -9   5       45.33       46.85      6.50 o
   1  -9   5      157.70      112.46      5.77 o
 -10  -8   5       24.24       18.55      8.43 o
  -9  -8   5      172.27      151.87     20.69 o
  -8  -8   5      542.86      548.88     17.45 o
  -7  -8   5      305.53      336.51     34.82 o
  -6  -8   5      128.32      131.61     11.25 o
  -5  -8   5      665.72      606.08     21.77 o
  -4  -8   5      386.90      388.52     10.94 o
  -3  -8   5      757.20      707.16     40.57 o
  -2  -8   5      306.91      433.71     31.23 o
  -1  -8   5      223.04      182.88      7.48 o
   0  -8   5      228.60      225.50      8.99 o
   1  -8   5       87.66       52.56      4.45 o
   2  -8   5      198.66      167.63     11.15 o
   3  -8   5      102.86       51.97      6.04 o
 -11  -7   5      131.10       96.13      8.26 o
 -10  -7   5      101.04       86.73      8.48 o
  -9  -7   5      230.60      192.23     10.27 o
  -8  -7   5      677.96      682.14     50.49 o
  -7  -7   5      773.95      747.31     32.83 o
  -6  -7   5      890.97      922.14     48.52 o
  -5  -7   5       74.33      116.13      5.90 o
  -4  -7   5      160.40      133.00      5.59 o
  -3  -7   5      799.55      860.48     22.96 o
  -2  -7   5     1317.32     1314.34     34.51 o
  -1  -7   5      422.95      398.76     16.10 o
   0  -7   5      143.27      181.21     16.07 o
   1  -7   5      512.76      513.04     38.52 o
   2  -7   5      775.35      654.90     60.90 o
   3  -7   5      156.88      237.89     10.02 o
   4  -7   5       41.00       20.74      7.50 o
 -11  -6   5      156.48      166.04      9.71 o
 -10  -6   5       31.75       29.56      5.90 o
  -9  -6   5       43.01       35.78      5.76 o
  -8  -6   5       77.65       74.49      8.46 o
  -7  -6   5     1719.00     1835.61    113.95 o
  -6  -6   5     1048.10      945.18     33.67 o
  -5  -6   5       34.26       24.96      3.47 o
  -4  -6   5       26.64       37.09      4.64 o
  -3  -6   5      173.79      168.76      5.42 o
  -2  -6   5      245.67      256.48      6.09 o
  -1  -6   5      219.13      237.59     19.87 o
   0  -6   5      137.11      119.15      9.22 o
   1  -6   5      891.52      865.70     36.10 o
   2  -6   5      190.86      434.83     81.42 o
   3  -6   5      247.38      205.04     10.00 o
   4  -6   5       11.58       14.21      6.33 o
   5  -6   5      197.84      144.46     34.34 o
 -11  -5   5       96.25      101.72     10.85 o
 -10  -5   5      326.56      334.19     19.52 o
  -9  -5   5       69.98       63.33      8.74 o
  -8  -5   5      326.97      311.64     25.16 o
  -7  -5   5      391.66      399.44     14.43 o
  -6  -5   5      944.40     1010.18     60.32 o
  -5  -5   5       48.11       76.97      9.14 o
  -4  -5   5      110.82      146.52     18.73 o
  -3  -5   5       68.81       83.02      2.91 o
  -2  -5   5      993.46     1028.34     34.14 o
  -1  -5   5      300.71      295.60     18.46 o
   0  -5   5      461.08      433.03     14.98 o
   1  -5   5      206.68      289.67     71.52 o
   2  -5   5     1106.62     1127.48     54.30 o
   3  -5   5       74.07       66.94      5.28 o
   4  -5   5        1.25       69.89     15.45 o
   5  -5   5        2.80        4.91      5.01 o
   6  -5   5      272.19      194.67     38.58 o
 -11  -4   5      377.92      370.37     22.00 o
 -10  -4   5      157.00      140.21     11.15 o
  -9  -4   5      424.64      423.39     19.00 o
  -8  -4   5      795.04      879.13     26.91 o
  -7  -4   5     2260.92     2057.43     90.40 o
  -6  -4   5        0.85        3.53      2.73 o
  -5  -4   5      303.67      339.17      9.53 o
  -4  -4   5        1.94        0.75      1.91 o
  -3  -4   5     1265.48     1174.49     40.22 o
  -2  -4   5      184.70      188.40     10.26 o
  -1  -4   5     1817.33     1864.42     57.19 o
   0  -4   5      836.82      923.69     34.88 o
   1  -4   5     1129.75      955.97     31.46 o
   2  -4   5      762.33      657.41     36.33 o
   3  -4   5     1223.29     1149.54     42.25 o
   4  -4   5      170.53      140.73      7.90 o
   5  -4   5       54.72       71.65      6.76 o
   6  -4   5       41.18       63.78      6.63 o
   7  -4   5      204.13      171.64     23.06 o
 -11  -3   5      108.93      102.60      8.53 o
 -10  -3   5      151.09      133.67     13.01 o
  -9  -3   5       13.66       13.37      3.66 o
  -8  -3   5     1153.02     1028.54     43.84 o
  -7  -3   5      529.70      471.93     21.94 o
  -6  -3   5     1428.06     1688.13     58.53 o
  -5  -3   5      517.63      566.56     25.66 o
  -4  -3   5      550.50      484.22     23.23 o
  -3  -3   5      486.24      455.54     19.55 o
  -2  -3   5     4096.06     4046.09    202.24 o
  -1  -3   5      513.38      612.36     53.54 o
   0  -3   5     1032.21      920.30     36.64 o
   1  -3   5        5.91        6.67      2.37 o
   2  -3   5     1543.74     1369.60     67.36 o
   3  -3   5      273.97      270.44     20.20 o
   4  -3   5      526.96      427.28     57.51 o
   5  -3   5      261.62      433.75     35.06 o
   6  -3   5      265.14      287.86     33.28 o
   7  -3   5       74.91       70.73      5.39 o
   8  -3   5      111.97      103.11     10.44 o
 -11  -2   5     1173.49     1006.53    130.02 o
 -10  -2   5       47.15       45.95      3.81 o
  -9  -2   5      284.09      246.70     14.33 o
  -8  -2   5        8.48       12.45      4.65 o
  -7  -2   5      889.72      866.75     40.63 o
  -6  -2   5      556.32      587.48     65.55 o
  -5  -2   5     1321.25     1403.45     46.04 o
  -4  -2   5     1953.37     2407.08     67.06 o
  -3  -2   5     2836.98     2918.01    112.50 o
  -2  -2   5      952.72      950.92     41.21 o
  -1  -2   5     3800.09     5543.52    145.45 o
   0  -2   5       43.66       34.85      2.89 o
   1  -2   5     4601.32     4649.78    181.23 o
   2  -2   5       21.59       85.35      4.96 o
   3  -2   5     1696.69     1545.51     82.08 o
   4  -2   5       57.32      104.20     11.23 o
   5  -2   5       69.93       77.19      8.83 o
   6  -2   5       59.80       75.66      5.55 o
   7  -2   5      779.67      694.12     71.68 o
   8  -2   5       50.46       46.22     21.31 o
 -11  -1   5        1.60       -4.00      5.27 o
 -10  -1   5      302.01      236.50     21.75 o
  -9  -1   5        5.42        3.23      1.82 o
  -8  -1   5      138.27      129.58      7.98 o
  -7  -1   5        0.82       72.02     28.50 o
  -6  -1   5     3504.22     3372.45    161.11 o
  -5  -1   5      816.53      918.48     36.36 o
  -4  -1   5     1130.72     1150.18     40.69 o
  -3  -1   5        0.88        5.58      1.19 o
  -2  -1   5     8873.59    10688.75    337.25 o
  -1  -1   5        5.76        6.01      1.50 o
   0  -1   5      164.41      148.84      6.93 o
   1  -1   5      410.08      723.34     25.40 o
   2  -1   5     7781.01     7687.87    333.69 o
   3  -1   5     1708.03     2292.17    116.52 o
   4  -1   5     1098.96     1052.06     47.84 o
   5  -1   5       10.81        3.61      2.67 o
   6  -1   5     1310.28     1135.94     78.20 o
   7  -1   5      310.96      333.42     32.41 o
   8  -1   5      386.44      342.60     28.85 o
   9  -1   5       31.81       57.14      5.13 o
 -11   0   5      722.23      628.91     62.17 o
 -10   0   5        2.18        2.19      4.02 o
  -9   0   5        3.25        5.01      6.31 o
  -8   0   5      116.20      118.35      7.88 o
  -7   0   5     1743.40     1648.78     91.01 o
  -6   0   5      475.48      466.90     24.96 o
  -5   0   5      920.89      836.15     34.88 o
  -4   0   5       73.67       65.82      4.05 o
  -3   0   5     8800.78     9835.79    320.91 o
  -2   0   5      689.91      712.81     20.25 o
  -1   0   5      839.77      627.43     17.07 o
   0   0   5      471.37      510.92     12.18 o
   1   0   5     1943.84     1815.95     51.64 o
   2   0   5       46.35      275.69    118.22 o
   3   0   5     2990.10     3621.83     98.14 o
   4   0   5      102.18       92.95      5.43 o
   5   0   5      826.85      814.74     40.48 o
   6   0   5       28.57       22.92      4.00 o
   7   0   5     1510.82     1382.74    110.82 o
   8   0   5      584.83      865.63     64.93 o
   9   0   5      174.94      197.39     10.95 o
  10   0   5        0.96        3.63      6.94 o
 -10   1   5      947.78      803.92     67.33 o
  -9   1   5       26.15       32.41      4.48 o
  -8   1   5      288.93      288.45     10.50 o
  -7   1   5      414.83      411.47     22.45 o
  -6   1   5     2787.37     3012.49    157.70 o
  -5   1   5      844.98      763.14     34.41 o
  -4   1   5      396.47      438.26     18.39 o
  -3   1   5       42.84      132.48     53.42 o
  -2   1   5     9352.98     8754.52    318.13 o
   0   1   5     3669.54     3175.04     80.30 o
   1   1   5     1310.69     1086.72     29.08 o
   2   1   5     7403.55     8301.55    192.37 o
   3   1   5      272.12      253.47      6.79 o
   4   1   5      915.06      853.95     36.26 o
   5   1   5       67.68       54.33      2.94 o
   6   1   5     1219.04     1308.74     52.54 o
   7   1   5      276.90      468.07     33.39 o
   8   1   5      905.21     1048.64     67.68 o
   9   1   5       24.86        9.67      5.29 o
  10   1   5      108.91      143.23     18.79 o
  11   1   5        1.85       -6.08      9.35 o
 -10   2   5       48.34       55.77      9.04 o
  -9   2   5      524.25      506.26     31.39 o
  -8   2   5       67.93       60.74      5.45 o
  -7   2   5     1647.89     1613.26     86.64 o
  -6   2   5      415.69      397.43     18.01 o
  -5   2   5      783.47      776.84     33.46 o
  -4   2   5      518.53      554.64     18.74 o
  -3   2   5     1358.88     1318.01     40.81 o
  -2   2   5        9.66       89.47     10.90 o
   0   2   5       43.86       82.11      3.47 o
   1   2   5     5779.95     5267.49    175.99 o
   2   2   5     1898.26     1530.89     71.42 o
   3   2   5     8263.38     7395.89    333.84 o
   4   2   5      325.81      316.96     14.37 o
   5   2   5      547.82      527.36     36.83 o
   6   2   5      127.42      131.28     12.63 o
   7   2   5     2412.85     2635.87    170.85 o
   8   2   5      545.90      551.65     51.49 o
   9   2   5      196.71      197.79     16.90 o
  10   2   5       54.55       66.19     10.85 o
  11   2   5      332.12      305.04     44.08 o
  -9   3   5      212.28      194.62     19.04 o
  -8   3   5      334.87      312.21     10.96 o
  -7   3   5        1.34        3.76      4.22 o
  -6   3   5     2406.95     2415.64    131.07 o
  -5   3   5      421.04      627.05     35.41 o
  -4   3   5      824.27      779.56     29.01 o
  -3   3   5     1350.25     1240.73     47.63 o
  -2   3   5     4808.22     4223.72    214.43 o
  -1   3   5     1448.60     1435.54     44.78 o
   0   3   5     3385.88     3362.01    113.90 o
   1   3   5      357.33      251.85    100.90 o
   2   3   5    10396.13     9855.72    416.65 o
   3   3   5       84.01      205.39     12.14 o
   4   3   5     5434.77     5082.36    346.43 o
   5   3   5      558.14      526.84     41.31 o
   6   3   5     1747.33     1880.23     85.91 o
   7   3   5       34.56       29.26      3.64 o
   8   3   5      368.73      343.35     21.98 o
   9   3   5       10.59       12.08      1.79 o
  10   3   5       68.79       86.34      4.81 o
  11   3   5        2.45       52.53     15.35 o
  -9   4   5      263.44      300.53     14.57 o
  -8   4   5       70.89       61.40     13.15 o
  -7   4   5      641.33      675.62     42.02 o
  -6   4   5       29.87       32.84      4.33 o
  -5   4   5     1084.64     1137.92     83.45 o
  -4   4   5       34.19       33.33      2.44 o
  -3   4   5     5721.65     5642.04    256.08 o
  -2   4   5       16.67        7.09      2.05 o
  -1   4   5     4562.99     4090.82    157.80 o
   0   4   5      157.23      885.57    116.32 o
   1   4   5     3558.93     3192.23    169.71 o
   2   4   5      431.27      377.39     28.07 o
   3   4   5    12474.00    12844.35   1041.20 o
   4   4   5      955.11      906.63     59.38 o
   5   4   5     1558.20     1647.07    109.75 o
   6   4   5      653.74      637.34     45.82 o
   7   4   5     1658.93     1605.51    152.22 o
   8   4   5     1798.44     1955.91     88.73 o
   9   4   5      709.83      748.53     47.98 o
  10   4   5        2.29       18.01      5.05 o
  11   4   5      217.66      233.92     24.89 o
  12   4   5       24.11       22.99      8.00 o
  -8   5   5      133.93      106.71     18.90 o
  -7   5   5        5.39        9.89      5.22 o
  -6   5   5     1051.59     1068.31     84.99 o
  -5   5   5       73.15       86.46     10.75 o
  -4   5   5        3.07       14.35      2.21 o
  -3   5   5       65.46       46.55      4.24 o
  -2   5   5     5808.51     5243.71    367.52 o
  -1   5   5      256.49      654.29     91.34 o
   0   5   5     3889.96     3518.70    174.32 o
   1   5   5      300.53      218.40     10.79 o
   2   5   5    12215.27    11482.18   1178.31 o
   3   5   5      724.09      660.27     41.36 o
   4   5   5     1754.23     1821.23    190.02 o
   5   5   5       48.62       65.36     63.75 o
   6   5   5     1057.52      962.97     80.94 o
   7   5   5        2.56       -1.04      1.85 o
   8   5   5      626.90      583.86     25.85 o
   9   5   5      723.15      657.99     37.02 o
  10   5   5     1967.62     2162.20    185.75 o
  11   5   5       32.63        9.90      9.49 o
  12   5   5      569.17      495.14     42.82 o
  -7   6   5      533.06      504.59     49.90 o
  -6   6   5      325.55      314.07     22.86 o
  -5   6   5      944.66     1060.57     79.58 o
  -4   6   5      291.59      273.62     12.24 o
  -3   6   5      211.26      227.36     16.41 o
  -2   6   5        8.34      124.29     18.67 o
  -1   6   5     1549.89     1465.07     97.50 o
   0   6   5       16.08       18.31      1.62 o
   1   6   5     3575.71     3203.92    122.32 o
   2   6   5      425.68      312.25     18.81 o
   3   6   5     7340.36     6621.98    651.72 o
   4   6   5      147.71      170.01    255.14 o
   5   6   5      912.85      860.12     61.60 o
   6   6   5      252.45      290.63     21.47 o
   7   6   5      895.93      816.75     59.74 o
   8   6   5      280.99      291.98     25.24 o
   9   6   5      838.28     1007.92     24.70 o
  10   6   5       16.59       17.26      4.88 o
  11   6   5      536.25      483.66     44.12 o
  12   6   5       64.36       59.57      6.85 o
  -7   7   5        2.45       23.63     13.68 o
  -6   7   5      734.54      834.75     68.65 o
  -5   7   5      384.33      362.75     37.14 o
  -4   7   5     1295.24     1357.77    103.07 o
  -3   7   5      341.60      418.96     16.66 o
  -2   7   5     1337.39     1350.58     96.62 o
  -1   7   5      329.66      349.33     31.20 o
   0   7   5     1320.53     1170.05     90.76 o
   1   7   5        0.09       -0.23      1.90 o
   2   7   5     4003.85     3787.89    304.33 o
   3   7   5      149.52      303.06     25.12 o
   4   7   5     2740.84     2410.53    268.85 o
   5   7   5      139.84      161.25      6.37 o
   6   7   5      761.12      755.41     69.46 o
   7   7   5       12.81        2.24      3.54 o
   8   7   5     2111.06     2514.51    191.09 o
   9   7   5      420.89      401.21     45.01 o
  10   7   5      146.75      127.45      8.45 o
  11   7   5       26.24       22.91      6.69 o
  12   7   5      328.41      310.86     28.55 o
  -6   8   5       60.79       44.38     11.61 o
  -5   8   5      510.42      520.48     67.96 o
  -4   8   5       62.48       87.82      5.07 o
  -3   8   5      478.51      420.65     37.03 o
  -2   8   5       18.31       28.43      3.49 o
  -1   8   5     2481.44     2373.20    133.90 o
   0   8   5      248.13      220.54     21.03 o
   1   8   5      384.64      387.56     38.61 o
   2   8   5      316.91      362.46     28.06 o
   3   8   5     3268.11     3329.15    248.88 o
   4   8   5     1572.90     1344.81    154.15 o
   5   8   5     1020.01      938.64     61.23 o
   6   8   5      315.28      280.73     29.80 o
   7   8   5     1015.59      987.03     95.76 o
   8   8   5      615.38      564.27     76.01 o
   9   8   5      514.96      489.64     43.72 o
  10   8   5        2.86       37.06      4.50 o
  11   8   5      260.22      260.79     26.67 o
  12   8   5       33.05       31.37      5.55 o
  -5   9   5      435.00      442.93     80.10 o
  -4   9   5      178.11      191.30     32.24 o
  -3   9   5        8.29        6.53      3.39 o
  -2   9   5     1091.48     1217.67     93.46 o
  -1   9   5      267.30      178.84     18.28 o
   0   9   5      877.44      976.94     82.59 o
   1   9   5      100.52      134.05     12.40 o
   2   9   5      661.88      556.47     54.34 o
   3   9   5      446.02      384.89     27.44 o
   4   9   5     1297.46     1243.00     80.47 o
   5   9   5      921.02      873.47     66.79 o
   6   9   5     1446.34     1413.62     44.16 o
   7   9   5      205.05      224.05     19.62 o
   8   9   5      714.85      692.39     65.53 o
   9   9   5       30.20       41.25      4.37 o
  10   9   5      273.59      261.02     16.56 o
  11   9   5        8.07        2.52      7.30 o
  12   9   5      211.99      230.73     19.92 o
  -4  10   5      258.34      291.18     19.96 o
  -3  10   5      198.28      288.32     45.69 o
  -2  10   5      156.12      139.07     22.39 o
  -1  10   5     1093.68     1047.26    106.78 o
   0  10   5      486.99      541.25     77.33 o
   1  10   5      252.19      220.83     29.21 o
   2  10   5       36.35       13.47      3.41 o
   3  10   5     1355.63     1173.50    111.51 o
   4  10   5     2159.80     1834.48    118.27 o
   5  10   5     2140.32     2284.61     85.27 o
   6  10   5       96.13      103.93      7.63 o
   7  10   5      804.03      820.19     63.04 o
   8  10   5      233.28      222.54     24.98 o
   9  10   5      723.10      651.39     38.48 o
  10  10   5       18.80       28.85      5.96 o
  11  10   5      138.60      167.41     10.10 o
  12  10   5      133.20      123.90     16.26 o
  -2  11   5      249.06      176.67     26.03 o
  -1  11   5      172.29      202.18      9.30 o
   0  11   5      364.78      346.01     27.65 o
   1  11   5       77.03       72.28      6.21 o
   2  11   5      140.26      181.72     17.98 o
   3  11   5       52.78       40.85     12.89 o
   4  11   5     1182.61     1089.45     90.38 o
   5  11   5      294.11      340.67     33.86 o
   6  11   5      758.17      693.75     60.68 o
   7  11   5        0.47        6.91      4.38 o
   8  11   5      414.78      403.46     16.77 o
   9  11   5      256.83      274.18     13.93 o
  10  11   5      161.51      173.06     14.31 o
  11  11   5       12.30       13.38      8.28 o
  -1  12   5      286.01      294.23     57.84 o
   0  12   5      162.56      140.88     13.78 o
   1  12   5      293.22      336.25     27.88 o
   2  12   5      108.15       72.12      8.96 o
   3  12   5      246.35      200.72     20.85 o
   4  12   5      157.81      237.92     82.56 o
   5  12   5      473.81      376.16     36.47 o
   6  12   5        0.79        2.63      7.49 o
   7  12   5        8.98       25.41      7.29 o
   8  12   5       39.04       18.42      6.65 o
   9  12   5      335.01      372.72     22.12 o
  10  12   5      118.99      115.75     16.10 o
  11  12   5       41.60       45.70     11.62 o
   1  13   5       96.54       96.90      8.58 o
   2  13   5      172.60      142.66     20.11 o
   3  13   5      254.61      285.14     22.86 o
   4  13   5      407.66      311.98     35.39 o
   5  13   5      224.54      215.62     25.97 o
   6  13   5       96.54      120.14      9.68 o
   7  13   5       29.05       20.22      7.74 o
   8  13   5      253.50      293.06     21.43 o
   9  13   5      374.54      481.81     37.36 o
  10  13   5      203.25      235.14     19.94 o
   4  14   5      189.44      183.35     77.34 o
   5  14   5      219.71      247.81     15.25 o
   6  14   5       37.25       17.11      7.73 o
   7  14   5      174.04      181.41     31.59 o
   8  14   5      304.18      351.23     18.67 o
  -6 -10   6       65.32       61.28     10.20 o
  -5 -10   6       48.58       44.23      6.70 o
  -4 -10   6      132.68       98.21     13.78 o
  -3 -10   6       73.96      127.32     55.39 o
  -8  -9   6      116.31      114.73     12.05 o
  -7  -9   6      276.87      248.04     23.53 o
  -6  -9   6       83.68       78.39      5.60 o
  -5  -9   6       65.88       45.82      9.32 o
  -4  -9   6      131.66      224.67     25.78 o
  -3  -9   6      277.02      251.45     11.46 o
  -2  -9   6      350.59      347.58     13.68 o
  -1  -9   6       32.58       26.25      4.46 o
   0  -9   6       48.80       41.11      7.95 o
  -9  -8   6       60.20       74.39      6.52 o
  -8  -8   6      304.98      246.98     16.50 o
  -7  -8   6      231.38      225.90     13.02 o
  -6  -8   6      135.42      118.86     11.25 o
  -5  -8   6       58.08       78.69      9.62 o
  -4  -8   6      146.89      125.86      5.76 o
  -3  -8   6      354.87      344.07     10.80 o
  -2  -8   6      164.28      146.86     10.64 o
  -1  -8   6      109.87      110.27      9.00 o
   0  -8   6      268.05      228.77      9.60 o
   1  -8   6       97.47      193.90     21.62 o
   2  -8   6      140.39      106.32     10.81 o
 -10  -7   6      115.30       96.92     10.82 o
  -9  -7   6      145.33      135.16      7.76 o
  -8  -7   6      299.26      294.54     11.77 o
  -7  -7   6      863.56      787.46     41.02 o
  -6  -7   6      331.65      418.11     35.01 o
  -5  -7   6       41.28       59.37     15.66 o
  -4  -7   6      196.39      230.01      7.70 o
  -3  -7   6     1018.92     1107.31     30.32 o
  -2  -7   6      469.21      411.11     13.39 o
  -1  -7   6      383.57      336.34     11.61 o
   0  -7   6       37.24      324.71     65.06 o
   1  -7   6      406.08      357.90     20.02 o
   2  -7   6      353.23      299.04     17.24 o
   3  -7   6      109.08       79.08      7.24 o
   4  -7   6       25.48       23.65      7.42 o
 -10  -6   6      116.83      124.05      9.30 o
  -9  -6   6       84.56       67.72     10.95 o
  -8  -6   6      673.84      597.87     32.04 o
  -7  -6   6      400.75      382.01     16.08 o
  -6  -6   6      516.93      674.24     32.76 o
  -5  -6   6      368.90      366.43     19.49 o
  -4  -6   6      713.52      718.38     23.32 o
  -3  -6   6      218.96      249.43      9.12 o
  -2  -6   6      433.54      447.92     11.67 o
  -1  -6   6      209.21      260.09     58.50 o
   0  -6   6      615.47      584.72     34.73 o
   1  -6   6      663.32      607.57     21.91 o
   2  -6   6      685.60      583.22     29.27 o
   3  -6   6      270.25      256.20      9.03 o
   4  -6   6       85.11       55.93      7.14 o
   5  -6   6      121.65      118.09     25.82 o
 -11  -5   6      163.99      167.04      9.96 o
 -10  -5   6        5.16       10.36      5.78 o
  -9  -5   6       72.77       51.25     10.53 o
  -8  -5   6       78.48       76.59      6.01 o
  -7  -5   6      411.10      465.32     15.16 o
  -6  -5   6       12.97       21.33      3.88 o
  -5  -5   6      578.74      599.97     21.27 o
  -4  -5   6      606.10      547.25     24.00 o
  -3  -5   6      508.40      472.45     15.82 o
  -2  -5   6       95.91      123.88      7.48 o
  -1  -5   6       14.63       24.54      4.71 o
   0  -5   6       12.31       14.60      3.03 o
   1  -5   6      518.87      524.16     26.78 o
   2  -5   6      485.59      422.18     22.30 o
   3  -5   6      343.15      341.41     15.34 o
   4  -5   6       58.71      142.51     20.35 o
   5  -5   6       43.73       18.19      9.00 o
   6  -5   6       72.82       65.54      8.56 o
 -11  -4   6       16.33       21.80      6.34 o
 -10  -4   6       59.42       50.63      2.87 o
  -9  -4   6       92.64       96.23      7.28 o
  -8  -4   6      563.69      573.61     15.51 o
  -7  -4   6      138.58      152.01     12.80 o
  -6  -4   6      354.11      394.74     20.56 o
  -5  -4   6      185.54      146.58      4.87 o
  -4  -4   6      610.76      621.45     13.91 o
  -3  -4   6      187.47      219.42     13.67 o
  -2  -4   6     1003.97     1068.27     89.11 o
  -1  -4   6        3.26        1.37      2.21 o
   0  -4   6      219.19      213.86     18.74 o
   1  -4   6      410.74      539.04     39.39 o
   2  -4   6      994.27      965.07     52.54 o
   3  -4   6      342.74      663.46     47.70 o
   4  -4   6       94.54      117.90     15.98 o
   5  -4   6        4.46        8.29      7.24 o
   6  -4   6       99.42       78.73     10.99 o
   7  -4   6       28.71       20.63      9.36 o
 -11  -3   6      492.37      401.88     24.68 o
 -10  -3   6       11.97       12.88      3.84 o
  -9  -3   6        5.78       10.17      4.59 o
  -8  -3   6      139.09      159.57      9.26 o
  -7  -3   6     2354.49     2404.09    105.68 o
  -6  -3   6     2345.62     2698.17     78.67 o
  -5  -3   6      628.56      514.08     18.27 o
  -4  -3   6       79.38       64.08      5.57 o
  -3  -3   6     3522.30     4401.21    146.77 o
  -2  -3   6       42.24       32.99      2.74 o
  -1  -3   6      561.33      549.20     20.38 o
   0  -3   6       25.06       25.37      2.93 o
   1  -3   6     1244.82     1158.57     42.66 o
   2  -3   6     1319.19     1593.86    104.16 o
   3  -3   6      805.65      949.00     61.62 o
   4  -3   6      112.87      111.87     10.23 o
   5  -3   6      533.33      482.82     72.87 o
   6  -3   6      199.35      157.61     10.09 o
   7  -3   6      227.01      208.12     34.92 o
   8  -3   6        0.43       -4.01      7.68 o
 -11  -2   6      100.87       97.39     15.42 o
 -10  -2   6      445.29      431.45     19.27 o
  -9  -2   6       39.52       44.46      6.71 o
  -8  -2   6      302.15      299.22     17.11 o
  -7  -2   6      166.29      214.26      9.63 o
  -6  -2   6     2223.91     2112.44     87.30 o
  -5  -2   6      136.37      112.30      6.06 o
  -4  -2   6     2567.01     3047.15     95.56 o
  -3  -2   6      510.76      526.91     25.61 o
  -2  -2   6     2943.65     2924.79     98.13 o
  -1  -2   6        3.08       10.09      2.08 o
   0  -2   6      711.37      720.95     33.88 o
   1  -2   6      162.22      230.05     27.48 o
   2  -2   6     2196.16     2227.91     79.33 o
   3  -2   6      236.67      246.48     13.86 o
   4  -2   6       81.90       75.28      6.87 o
   5  -2   6        0.26        6.16      3.95 o
   6  -2   6      641.37      585.29     64.47 o
   7  -2   6      502.12      605.57     23.15 o
   8  -2   6      153.88      149.08     12.77 o
 -10  -1   6      234.44      239.32      9.36 o
  -9  -1   6      322.59      271.99     20.88 o
  -8  -1   6      229.88      235.41     13.95 o
  -7  -1   6     3176.56     3079.92    123.83 o
  -6  -1   6       36.67       42.58      2.70 o
  -5  -1   6      474.40      494.02     19.48 o
  -4  -1   6       36.74       42.31      2.96 o
  -3  -1   6     3578.11     3850.16    172.59 o
  -2  -1   6     1019.24     1251.78     36.72 o
  -1  -1   6     2462.04     2511.71     73.70 o
   0  -1   6      280.81      221.61      7.96 o
   1  -1   6     1369.88     1323.83     38.97 o
   2  -1   6      478.23      440.76     17.15 o
   3  -1   6     3164.20     3032.63    162.74 o
   4  -1   6       72.79       82.56      3.83 o
   5  -1   6      177.45      149.84      8.87 o
   6  -1   6       88.22      153.57     20.76 o
   7  -1   6      472.27      516.29     48.90 o
   8  -1   6       73.99       69.31      7.44 o
   9  -1   6       47.16       51.54      5.06 o
 -10   0   6      316.25      283.81     20.28 o
  -9   0   6       64.65       77.22      5.22 o
  -8   0   6      312.34      273.39     12.93 o
  -7   0   6        6.26        6.54      2.28 o
  -6   0   6      865.24      768.34     26.28 o
  -5   0   6       85.83       86.13     10.51 o
  -4   0   6     1714.00     1691.81     74.40 o
  -3   0   6        8.77       85.11      8.64 o
  -2   0   6     8747.08     8975.80    344.63 o
  -1   0   6      305.12      286.11      9.30 o
   0   0   6      274.90      287.16      5.96 o
   1   0   6        0.60        3.05      1.61 o
   2   0   6     2686.74     2400.30    105.45 o
   3   0   6      434.92      352.39     10.62 o
   4   0   6     1270.50     1253.62     31.73 o
   5   0   6      162.28      229.37     42.39 o
   6   0   6     1149.28     1344.10     57.64 o
   7   0   6      239.94      238.12     11.05 o
   8   0   6      695.70      670.15     53.04 o
   9   0   6        4.99        9.64      7.14 o
  10   0   6      176.49      204.92     13.96 o
 -10   1   6       97.55       90.20     11.07 o
  -9   1   6       51.79       43.71      5.59 o
  -8   1   6        0.92        5.62      3.79 o
  -7   1   6      232.41      240.76     13.28 o
  -6   1   6       38.83      164.49     25.49 o
  -5   1   6      716.81      678.86     21.26 o
  -4   1   6      205.82      179.63      6.28 o
  -3   1   6     5217.40     5006.45    167.78 o
  -2   1   6       25.65        1.09      1.42 o
  -1   1   6     8066.94     8606.29    244.91 o
   0   1   6      410.99      414.63     13.95 o
   1   1   6     1196.52     1039.32     27.22 o
   2   1   6       12.88       27.05      1.72 o
   3   1   6     2007.88     1855.41     74.72 o
   4   1   6      235.63      219.18      7.98 o
   5   1   6      402.64      465.70     14.04 o
   6   1   6       48.96       40.44      3.01 o
   7   1   6     1455.35     1410.94     82.09 o
   8   1   6      100.38       85.15      8.10 o
   9   1   6      246.40      258.85     17.45 o
  10   1   6        9.74       13.89      6.00 o
  -9   2   6      162.56      127.51     10.11 o
  -8   2   6      551.98      536.81     37.34 o
  -7   2   6       95.51      186.39     12.63 o
  -6   2   6     2019.63     2029.87     73.43 o
  -5   2   6      244.80      275.42     13.13 o
  -4   2   6     1516.72     1507.65     63.09 o
  -3   2   6       89.67      105.53      3.95 o
  -2   2   6    10494.33    10699.29    659.62 o
  -1   2   6        1.22      171.64     74.31 o
   0   2   6     3450.67     3109.44     82.26 o
   1   2   6     1760.74     1640.27     46.29 o
   2   2   6     6354.18     5976.01    190.10 o
   3   2   6      356.49      337.74     17.24 o
   4   2   6     1189.32     1218.54     52.23 o
   5   2   6        7.74       11.28      1.49 o
   6   2   6      420.45      427.52     23.06 o
   7   2   6      470.77      427.82     34.56 o
   8   2   6      776.70      747.64     55.19 o
   9   2   6       15.90       28.21      8.96 o
  10   2   6      213.12      278.43     27.54 o
  11   2   6        2.14       -1.76      5.21 o
  -9   3   6      210.43      241.00     15.70 o
  -8   3   6        0.84       10.39      3.17 o
  -7   3   6     2370.49     2240.70    141.64 o
  -6   3   6      142.14      151.76     10.76 o
  -5   3   6     1803.75     1841.36     87.55 o
  -4   3   6       37.36       49.84      2.56 o
  -3   3   6     3977.03     3598.36    206.71 o
  -2   3   6       85.03      227.39     26.22 o
  -1   3   6     3292.68     2976.79    114.47 o
   0   3   6        0.34        5.37      1.89 o
   1   3   6     6435.72     6383.45    234.82 o
   2   3   6       22.78       21.68      2.46 o
   3   3   6     5122.54     5253.35    194.50 o
   4   3   6       42.09       31.35      3.09 o
   5   3   6      140.37      189.42     11.52 o
   6   3   6      140.33       98.03      7.24 o
   7   3   6     1015.81      924.67     51.31 o
   8   3   6       63.94       86.44     14.78 o
   9   3   6      381.36      415.62     32.42 o
  10   3   6       31.03       52.42      9.14 o
  11   3   6      559.65      579.08     56.08 o
  -8   4   6      325.15      281.73     32.36 o
  -7   4   6      494.08      508.84     31.13 o
  -6   4   6     2218.41     2246.64    153.64 o
  -5   4   6        0.25        3.29      2.21 o
  -4   4   6     1181.08     1203.41     64.21 o
  -2   4   6     7230.84     6745.61    389.58 o
  -1   4   6      683.42      575.34     21.63 o
   0   4   6      473.03      429.19     16.52 o
   1   4   6       28.39       27.88      1.65 o
   2   4   6     5366.39     5525.09    234.10 o
   3   4   6      829.27      688.83    195.56 o
   4   4   6     1337.99     1225.38     92.62 o
   5   4   6       55.87       41.32      2.16 o
   6   4   6      768.17      863.25     44.42 o
   7   4   6       19.55       42.50      4.37 o
   8   4   6     1749.63     1866.57     97.17 o
   9   4   6        0.26        0.11      2.44 o
  10   4   6      195.00      227.28     12.02 o
  11   4   6       54.11       69.83     13.10 o
  -8   5   6       45.68       60.91     11.54 o
  -7   5   6      641.91      627.41     91.10 o
  -6   5   6      352.70      346.99     31.02 o
  -5   5   6      518.33      675.05     48.10 o
  -4   5   6       58.99       79.67      7.76 o
  -3   5   6     1501.48     1630.04     75.54 o
  -2   5   6      277.28      193.97     16.38 o
  -1   5   6    10903.97    11139.69   1216.03 o
   0   5   6       79.60       43.44      2.68 o
   1   5   6     1913.77     1593.37     93.67 o
   2   5   6        2.68      381.13    104.52 o
   3   5   6     5057.43     4451.35    359.69 o
   4   5   6      782.62      657.76     56.70 o
   5   5   6      495.02      469.20     38.92 o
   6   5   6        8.32       14.28      2.02 o
   7   5   6     3426.64     3628.26    254.62 o
   8   5   6       77.28       65.68      7.23 o
   9   5   6      315.03      352.74     20.18 o
  10   5   6       22.35        2.82      2.82 o
  11   5   6     1142.04     1211.11    160.98 o
  12   5   6       70.53       68.79      9.78 o
  -7   6   6       21.80       10.19      6.70 o
  -6   6   6      793.25      878.78     70.40 o
  -5   6   6      120.68      178.48     26.47 o
  -4   6   6       84.81       91.72      9.59 o
  -3   6   6      495.52      430.00     19.32 o
  -2   6   6     2249.09     2197.17    158.36 o
  -1   6   6        2.25       -0.89      1.39 o
   0   6   6     3704.75     3600.47    113.21 o
   1   6   6      623.86      640.14     36.86 o
   2   6   6     5092.37     4847.26    323.63 o
   3   6   6      442.02      322.19     56.71 o
   4   6   6     3978.24     3978.47    290.26 o
   5   6   6      413.14      366.61     27.32 o
   6   6   6      738.89      830.41     64.55 o
   7   6   6      170.26      162.79     18.92 o
   8   6   6     1042.08      977.47     87.23 o
   9   6   6       12.96        9.23      2.80 o
  10   6   6      232.53      243.81     11.62 o
  11   6   6       39.79       24.03     10.00 o
  12   6   6     1158.60     1170.71    111.76 o
  -6   7   6       27.34       48.52     17.09 o
  -5   7   6      791.75      816.00     78.09 o
  -4   7   6       75.09       86.91     11.76 o
  -3   7   6     1362.66     1409.20     72.34 o
  -2   7   6      101.12       68.97     10.80 o
  -1   7   6     1771.07     1703.03    115.81 o
   0   7   6       15.14      153.43      8.85 o
   1   7   6      571.25      545.69     39.05 o
   2   7   6       82.99       88.70      6.59 o
   3   7   6     4397.71     4196.61    295.57 o
   4   7   6      506.76      455.03     31.20 o
   5   7   6      596.06      556.14     57.30 o
   6   7   6        2.80       51.14     29.91 o
   7   7   6     1436.97     1433.53    107.30 o
   8   7   6      227.06      236.87     12.98 o
   9   7   6      254.85      239.67     24.78 o
  10   7   6       74.86       72.06      6.64 o
  11   7   6      260.08      294.62     18.78 o
  12   7   6       32.38       14.11      6.94 o
  -6   8   6      362.97      454.75     37.53 o
  -5   8   6       51.99       50.21     12.59 o
  -4   8   6      403.02      491.15     50.17 o
  -3   8   6       20.22        7.04      3.46 o
  -2   8   6     3216.38     3454.18    256.51 o
  -1   8   6     1052.95     1137.08     88.91 o
   0   8   6     1274.59     1229.35     80.24 o
   1   8   6        4.04        8.57      2.37 o
   2   8   6      552.55      447.06     42.16 o
   3   8   6      542.48      465.13     50.05 o
   4   8   6     2858.08     2517.06    254.86 o
   5   8   6       49.54      177.91     12.81 o
   6   8   6      387.53      402.74     43.10 o
   7   8   6      109.79       95.32      7.55 o
   8   8   6      986.28      987.27     94.96 o
   9   8   6      175.10      146.15     14.04 o
  10   8   6      250.14      313.11     22.71 o
  11   8   6        3.42        7.80      9.09 o
  12   8   6      488.09      464.71     41.23 o
  -5   9   6      492.11      622.85     36.55 o
  -4   9   6       42.64       48.46      7.80 o
  -3   9   6      316.53      308.42     35.26 o
  -2   9   6       54.69       91.27      6.51 o
  -1   9   6     1693.37     1509.40    130.93 o
   0   9   6       89.70       77.43      7.96 o
   1   9   6      494.19      435.66     44.02 o
   2   9   6       62.43       37.55      6.17 o
   3   9   6     1719.15     1742.32    131.94 o
   4   9   6       55.61      142.80     13.83 o
   5   9   6      699.70      660.80     48.97 o
   6   9   6       30.74       52.43      5.10 o
   7   9   6     1122.74      973.18     80.53 o
   8   9   6       88.87       73.36      6.74 o
   9   9   6      245.80      328.31     30.17 o
  10   9   6        0.84       44.69      9.86 o
  11   9   6      270.03      263.01    112.41 o
  12   9   6       21.31       29.13      7.21 o
  -3  10   6      129.64      182.75     49.44 o
  -2  10   6      460.09      504.75     44.37 o
  -1  10   6      186.69      159.83     14.21 o
   0  10   6     1251.02     1379.64    126.18 o
   1  10   6       46.11       14.43      3.41 o
   2  10   6      514.90      507.91     43.50 o
   3  10   6       47.97       96.27      7.79 o
   4  10   6     1334.46     1309.32    112.89 o
   5  10   6      331.39      333.48     21.84 o
   6  10   6      286.17      267.25      8.64 o
   7  10   6      182.70      184.17     22.22 o
   8  10   6     1393.80     1436.58    104.16 o
   9  10   6      552.97      639.48     36.65 o
  10  10   6       96.64       93.88     26.08 o
  11  10   6       21.01       18.24      8.56 o
  12  10   6      406.75      453.57     40.97 o
  -2  11   6      197.23      183.22     30.46 o
  -1  11   6      597.15      721.12     62.11 o
   0  11   6      335.53      282.99     26.47 o
   1  11   6      468.05      449.31     25.13 o
   2  11   6       35.52       48.42      9.37 o
   3  11   6      751.31      684.85     68.88 o
   4  11   6      183.12      191.41     13.84 o
   5  11   6      421.71      421.74     24.62 o
   6  11   6      325.13      232.70     17.70 o
   7  11   6     1120.83     1067.55     73.06 o
   8  11   6      915.27      981.88     33.49 o
   9  11   6      542.83      567.07     66.15 o
  10  11   6       31.58       50.45     16.49 o
  11  11   6      186.06      158.13     15.06 o
  -1  12   6      504.91      700.14     35.96 o
   0  12   6      397.52      356.23     39.24 o
   1  12   6       42.35       54.18     12.45 o
   2  12   6       82.85       61.62      6.98 o
   3  12   6      128.15      102.50     16.54 o
   4  12   6      345.70      396.62     23.49 o
   5  12   6       70.18       47.36      5.33 o
   6  12   6      251.62      266.06     28.28 o
   7  12   6      278.86      300.74     20.82 o
   8  12   6      630.69      638.20     59.88 o
   9  12   6      115.70      113.67     15.96 o
  10  12   6      130.51      112.75     13.20 o
  11  12   6        2.12        9.26      8.21 o
   1  13   6       83.93       98.23     35.23 o
   2  13   6       24.10       21.10      7.53 o
   3  13   6      458.51      529.32     37.58 o
   4  13   6      363.61      303.77     15.13 o
   5  13   6      227.01      208.12     11.61 o
   6  13   6       16.16       59.42     28.95 o
   7  13   6      106.19       89.39      8.55 o
   8  13   6       58.43       59.94     10.23 o
   9  13   6      199.47      218.30     17.27 o
   4  14   6      459.01      440.72     20.91 o
   5  14   6      373.94      457.84     22.70 o
   6  14   6       95.71       97.97     11.88 o
   7  14   6       37.41       27.19      8.50 o
  -7  -9   7      179.86      150.04      9.24 o
  -6  -9   7       26.37       33.66      7.13 o
  -5  -9   7       32.18       30.37      6.92 o
  -4  -9   7      114.24       93.37      9.30 o
  -3  -9   7      108.21      100.83     10.50 o
  -2  -9   7      110.40       67.31      7.64 o
  -8  -8   7      240.51      221.27     16.56 o
  -7  -8   7      109.30      104.80     16.90 o
  -6  -8   7       10.75        9.76      5.60 o
  -5  -8   7      153.65      142.10      6.51 o
  -4  -8   7      178.01      158.49      9.07 o
  -3  -8   7      265.88      228.11      7.53 o
  -2  -8   7       35.89       70.15     10.95 o
  -1  -8   7      101.11      120.19      5.78 o
   0  -8   7      278.52      251.16      9.06 o
   1  -8   7      197.96      159.97      8.89 o
  -9  -7   7      144.66      132.67     13.86 o
  -8  -7   7      255.27      237.38     15.04 o
  -7  -7   7       94.02      112.46     10.30 o
  -6  -7   7      133.98      134.86      7.29 o
  -5  -7   7       89.69       76.12      6.21 o
  -4  -7   7      266.06      250.47      9.95 o
  -3  -7   7      259.24      310.49     17.61 o
  -2  -7   7      234.25      248.13     13.70 o
  -1  -7   7      100.27       92.94      4.89 o
   0  -7   7       88.89       95.36     11.71 o
   1  -7   7      317.66      304.46     21.73 o
   2  -7   7      183.17      123.63      8.95 o
   3  -7   7       37.89       29.18      7.81 o
 -10  -6   7       14.60       13.48      6.42 o
  -9  -6   7      291.60      270.08     12.57 o
  -8  -6   7      380.69      351.03     18.01 o
  -7  -6   7      306.59      306.66     14.72 o
  -6  -6   7      236.47      191.12      7.98 o
  -5  -6   7      433.79      442.70     12.36 o
  -4  -6   7      723.21      779.97     21.72 o
  -3  -6   7      667.72      769.56     23.03 o
  -2  -6   7      181.91      183.19      7.51 o
  -1  -6   7      213.54      214.74     12.99 o
   0  -6   7      369.02      283.89     19.55 o
   1  -6   7      558.30      443.91     40.15 o
   2  -6   7      169.41      324.75     14.69 o
   3  -6   7      104.54       87.10      7.40 o
   4  -6   7       35.36       48.60      8.68 o
 -10  -5   7       88.98       90.08      8.74 o
  -9  -5   7       93.67       76.74     12.78 o
  -8  -5   7      370.05      350.14     17.12 o
  -7  -5   7      518.20      456.25     43.59 o
  -6  -5   7      587.73      593.45     27.36 o
  -5  -5   7      107.90       75.56      6.22 o
  -4  -5   7     1134.26     1292.02     37.38 o
  -3  -5   7     1118.38     1125.46     55.00 o
  -2  -5   7      559.82      612.64     24.73 o
  -1  -5   7        1.71        2.76      2.30 o
   0  -5   7      114.31      107.00      5.35 o
   1  -5   7      344.67      608.34     55.44 o
   2  -5   7      692.00      656.63     21.75 o
   3  -5   7      209.58      199.84     19.52 o
   4  -5   7      280.77      244.87     45.76 o
   5  -5   7      159.26      147.82     30.47 o
 -10  -4   7       37.82       23.39      6.30 o
  -9  -4   7       37.14       29.34     11.68 o
  -8  -4   7      130.15      143.16      6.63 o
  -7  -4   7      802.65      713.65     22.75 o
  -6  -4   7       40.16       47.32      5.87 o
  -5  -4   7      182.61      251.36     10.84 o
  -4  -4   7       99.49      112.20      4.52 o
  -3  -4   7     1615.10     1613.63     66.44 o
  -2  -4   7      278.47      204.35     11.35 o
  -1  -4   7       16.11       24.96      3.57 o
   0  -4   7        0.71      106.30     40.14 o
   1  -4   7       80.68      104.22     13.88 o
   2  -4   7      229.25      218.04      7.79 o
   3  -4   7      417.02      415.47     33.16 o
   4  -4   7       27.72       19.14      5.98 o
   5  -4   7      169.96      118.85     16.37 o
   6  -4   7      169.54      210.40     15.90 o
 -10  -3   7      325.33      288.67     17.80 o
  -9  -3   7       17.55       32.38      7.39 o
  -8  -3   7      443.12      377.07     24.49 o
  -7  -3   7      189.11      178.08     14.21 o
  -6  -3   7     1051.70     1209.75     37.04 o
  -5  -3   7        0.35       -3.02      3.02 o
  -4  -3   7      164.25      176.47     10.27 o
  -3  -3   7      129.35      125.05      9.35 o
  -2  -3   7     1136.99     1220.04     42.32 o
  -1  -3   7       84.81       81.78     11.25 o
   0  -3   7       13.17       20.95      4.48 o
   1  -3   7      150.19      202.03      8.71 o
   2  -3   7     1327.19     1206.44     33.91 o
   3  -3   7      213.13      185.27     13.20 o
   4  -3   7      133.93      128.11     16.45 o
   5  -3   7      246.47      307.38     33.79 o
   6  -3   7      287.76      278.76     50.65 o
   7  -3   7       22.97       10.92      6.84 o
 -10  -2   7        1.48        1.54      3.25 o
  -9  -2   7      285.03      269.49     24.04 o
  -8  -2   7      140.52      116.98      8.22 o
  -7  -2   7      543.19      584.05     25.72 o
  -6  -2   7        5.43        5.91      3.63 o
  -5  -2   7      864.56      964.29     51.42 o
  -4  -2   7     2059.22     2246.85     71.61 o
  -3  -2   7     2015.65     1939.39     95.38 o
  -2  -2   7      162.50      129.32      4.43 o
  -1  -2   7      754.33      953.57     29.42 o
   0  -2   7        2.28        0.46      1.80 o
   1  -2   7     1329.36     1257.52     49.35 o
   2  -2   7      329.77      358.51     15.12 o
   3  -2   7      784.70      746.94     38.69 o
   4  -2   7      230.21      444.08     85.46 o
   5  -2   7      233.13      248.18     33.89 o
   6  -2   7      211.37      156.80     22.19 o
   7  -2   7      608.61      568.76     64.56 o
   8  -2   7       45.70       46.62      9.52 o
 -10  -1   7      349.46      321.34     22.18 o
  -9  -1   7      144.36      136.21      7.72 o
  -8  -1   7      753.24      744.45     37.74 o
  -7  -1   7        0.76       73.70     26.66 o
  -6  -1   7     1087.31     1186.96     49.14 o
  -5  -1   7        3.99       28.10      3.16 o
  -4  -1   7      753.05      770.42     36.52 o
  -3  -1   7     1201.30     1084.64     49.61 o
  -2  -1   7     5411.64     7123.69    240.74 o
  -1  -1   7      412.30      362.77     12.97 o
   0  -1   7      884.98      930.92     27.47 o
   1  -1   7      336.68      389.95     11.06 o
   2  -1   7     1822.27     1777.93     72.72 o
   3  -1   7       76.82      260.34     44.25 o
   4  -1   7      326.13      479.46     27.19 o
   5  -1   7       11.33       18.58      2.83 o
   6  -1   7      441.05      424.37     28.13 o
   7  -1   7       32.12       30.91      5.61 o
   8  -1   7      221.41      193.89     33.24 o
   9  -1   7       12.93        4.85     10.49 o
 -10   0   7        5.18       13.19      5.48 o
  -9   0   7      424.92      394.56     39.49 o
  -8   0   7      326.70      399.53     16.97 o
  -7   0   7     2626.82     2647.10    139.00 o
  -6   0   7        5.74       42.17      6.28 o
  -5   0   7     1718.06     1642.38     66.38 o
  -4   0   7       45.83       51.72      3.25 o
  -3   0   7     4062.78     4693.87    122.77 o
  -2   0   7      376.73      370.02     14.52 o
  -1   0   7     2092.80     2205.42     68.55 o
   0   0   7      496.93      593.55     15.26 o
   1   0   7     1138.75     1140.45     33.17 o
   2   0   7      428.22      369.28     22.56 o
   3   0   7     1622.64     1959.10     59.54 o
   4   0   7       51.48       54.60      3.12 o
   5   0   7      504.48      541.06     29.46 o
   6   0   7      134.28      112.20      6.94 o
   7   0   7      712.15      726.18     42.88 o
   8   0   7        7.09        7.65      4.39 o
   9   0   7       53.80       52.98     10.41 o
  -9   1   7        0.16       19.03     30.85 o
  -8   1   7      330.95      304.95     14.01 o
  -7   1   7      106.93      119.23      7.82 o
  -6   1   7     2166.78     2105.65     93.45 o
  -5   1   7      252.71      222.98      8.21 o
  -4   1   7      607.53      519.07     18.85 o
  -3   1   7        3.15       35.16      9.64 o
  -2   1   7     5803.22     5645.86    164.98 o
  -1   1   7       94.78       73.52      4.76 o
   0   1   7     1141.42     1084.33     29.70 o
   1   1   7      353.65      307.96     12.74 o
   2   1   7     1399.84     1412.14     36.12 o
   3   1   7      124.94      104.03      3.86 o
   4   1   7       30.59       50.80      4.21 o
   5   1   7      145.65      107.10      4.00 o
   6   1   7     1747.97     1799.88    104.91 o
   7   1   7      233.61      294.35     27.36 o
   8   1   7      542.48      641.63     41.87 o
   9   1   7        0.20        4.35      3.86 o
  10   1   7      264.70      270.65     20.34 o
  -9   2   7      325.64      279.28     19.90 o
  -8   2   7      323.51      264.73     15.63 o
  -7   2   7     1742.76     1696.95     80.96 o
  -6   2   7      181.64      154.56      8.64 o
  -5   2   7       28.03       33.44      2.49 o
  -4   2   7        7.35       51.91      8.03 o
  -3   2   7     2032.73     1992.45     79.91 o
  -2   2   7      433.28      371.95     20.35 o
  -1   2   7     3823.13     3770.35    121.81 o
   0   2   7        8.39        6.27      1.27 o
   1   2   7      723.81      839.39     19.51 o
   2   2   7      196.35      141.43      9.97 o
   3   2   7     1493.19     1376.45     47.68 o
   4   2   7       99.01       97.60      4.74 o
   5   2   7       76.23       77.44      5.76 o
   6   2   7        0.76       17.85      6.81 o
   7   2   7     2247.12     2993.74    197.47 o
   8   2   7        9.86        8.62      4.07 o
   9   2   7      274.80      326.12     24.98 o
  10   2   7        0.03       -1.00      5.82 o
  -9   3   7       20.03       20.85     21.46 o
  -8   3   7      377.45      377.19     34.22 o
  -7   3   7      219.08      174.16     21.04 o
  -6   3   7     2819.58     2856.63    149.93 o
  -5   3   7      252.61      379.27     14.84 o
  -4   3   7      512.78      583.18     28.41 o
  -3   3   7        4.67       15.78      3.35 o
  -2   3   7     7068.40     7380.17    304.12 o
  -1   3   7      125.40      129.11      5.58 o
   0   3   7      557.13      571.98     18.42 o
   1   3   7      701.80      718.16    125.39 o
   2   3   7     6223.67     5845.11    205.99 o
   3   3   7        3.78       80.99      5.65 o
   4   3   7      477.66      468.21     25.92 o
   5   3   7        0.10       -1.43      1.43 o
   6   3   7     2705.63     3217.00    142.86 o
   7   3   7       16.37       17.93      2.31 o
   8   3   7      664.57      692.66     35.75 o
   9   3   7        5.73        6.93      4.15 o
  10   3   7      321.93      362.10     38.07 o
  11   3   7       50.28       46.04     10.19 o
  -8   4   7      148.59      131.90     13.44 o
  -7   4   7     1141.42     1090.95    153.61 o
  -6   4   7       19.76      126.69      8.48 o
  -5   4   7     2630.14     2801.08    191.28 o
  -4   4   7      227.28      159.85     12.03 o
  -3   4   7     4015.09     3858.23    246.24 o
  -2   4   7       78.61       96.71      5.24 o
  -1   4   7     4851.88     4605.63    129.42 o
   0   4   7      156.82      140.20      5.48 o
   1   4   7      395.07      403.68     15.60 o
   2   4   7      600.03      444.01     19.99 o
   3   4   7     6627.55     6800.24    317.75 o
   4   4   7      280.04      253.12     13.32 o
   5   4   7      639.83      632.08     30.35 o
   6   4   7       31.61       45.89      2.67 o
   7   4   7     1935.00     2057.53    113.81 o
   8   4   7       38.14       35.89      2.43 o
   9   4   7      169.31      173.10      9.28 o
  10   4   7       15.19       30.86      5.38 o
  11   4   7      368.02      410.32     26.96 o
  -8   5   7      111.53      175.55     22.48 o
  -7   5   7       10.49       32.89      9.49 o
  -6   5   7     1955.05     2067.80    169.91 o
  -5   5   7       29.99       24.47      3.05 o
  -4   5   7     1606.53     1527.09     76.08 o
  -3   5   7       94.09       66.76      5.58 o
  -2   5   7     7018.18     6823.12    416.81 o
   0   5   7     1421.86     1414.20     57.73 o
   1   5   7       16.08        6.86      1.67 o
   2   5   7     1024.70      953.32     53.12 o
   3   5   7      448.46      356.83     20.54 o
   4   5   7     1035.97      964.38     68.33 o
   5   5   7      146.26      130.78     13.20 o
   6   5   7     1169.61     1180.15     91.94 o
   7   5   7       83.90      160.61      6.79 o
   8   5   7     1173.22     1250.78     80.26 o
   9   5   7      102.76      117.14      4.76 o
  10   5   7      181.93      238.42     21.62 o
  11   5   7        2.01        4.22      3.22 o
  -7   6   7      429.96      515.03     31.43 o
  -6   6   7       43.90       41.81      9.76 o
  -5   6   7     1103.43     1243.85    147.53 o
  -4   6   7       27.36       22.71      3.83 o
  -3   6   7      928.27     1008.35     88.17 o
  -2   6   7       44.40      115.24      4.41 o
  -1   6   7     3407.96     3654.65    205.00 o
   0   6   7       25.48       28.70      3.00 o
   1   6   7     1357.32     1275.62     66.14 o
   2   6   7       71.97       53.74      3.21 o
   3   6   7     3228.31     3070.81    187.39 o
   4   6   7      446.49      711.09     68.23 o
   5   6   7      267.91      269.33     17.47 o
   6   6   7       57.79       64.78      5.64 o
   7   6   7     2436.26     2454.66    185.21 o
   8   6   7       35.26       33.76      3.84 o
   9   6   7      559.51      567.29     43.82 o
  10   6   7       81.79       91.10      6.59 o
  11   6   7      749.79      776.61     68.58 o
  12   6   7      100.68       90.87     25.50 o
  -6   7   7     1118.68     1519.64     70.78 o
  -5   7   7        3.09       14.58      7.39 o
  -4   7   7      331.67      418.99     32.86 o
  -3   7   7      141.77      200.83     10.55 o
  -2   7   7     1275.43     1283.06    111.08 o
  -1   7   7      177.23      133.89      5.48 o
   0   7   7       53.34       83.09      5.10 o
   1   7   7        0.84        2.88      2.08 o
   2   7   7     3754.78     3422.13    234.46 o
   3   7   7        9.19      169.70     14.84 o
   4   7   7     1571.04     1635.99    121.60 o
   5   7   7      131.96       99.07     11.49 o
   6   7   7     1475.08     1350.43    102.94 o
   7   7   7      131.20      103.25      5.99 o
   8   7   7     1719.29     1835.73    105.11 o
   9   7   7        3.26        9.03      4.41 o
  10   7   7      173.96      184.37      8.50 o
  11   7   7       39.53       65.16      9.75 o
  12   7   7      743.09      701.57     82.73 o
  -5   8   7      555.52      769.52     41.67 o
  -4   8   7        5.35        7.93      8.28 o
  -3   8   7      623.36      632.86     61.60 o
  -2   8   7      131.87      152.84     11.29 o
  -1   8   7     2863.71     2951.19    212.88 o
   0   8   7      178.52      103.00      8.41 o
   1   8   7      148.46      146.03     10.62 o
   2   8   7      119.28      143.07      5.84 o
   3   8   7     2067.93     1918.94    141.57 o
   4   8   7      115.26       98.44      4.87 o
   5   8   7      430.60      362.02     26.87 o
   6   8   7       12.17        9.03      2.78 o
   7   8   7     1685.96     1711.14    125.86 o
   8   8   7      124.81      101.70     10.48 o
   9   8   7      371.40      393.61     33.84 o
  10   8   7       12.15       26.40      7.07 o
  11   8   7      606.48      568.32     47.52 o
  12   8   7        3.36       -0.75      6.48 o
  -4   9   7      199.10      266.45     18.56 o
  -3   9   7        1.73       14.29      4.92 o
  -2   9   7     1356.66     1654.54    139.21 o
  -1   9   7      154.32       99.99     12.01 o
   0   9   7     1797.32     1836.69    130.37 o
   1   9   7      239.71      230.18     19.84 o
   2   9   7     1558.23     1403.86     99.03 o
   3   9   7      453.62      420.15     44.92 o
   4   9   7      383.59      303.80     29.97 o
   5   9   7       94.52      126.41      8.96 o
   6   9   7      567.70      499.53     41.91 o
   7   9   7      234.77      290.74     32.17 o
   8   9   7     1039.67     1248.74     76.86 o
   9   9   7       27.78       33.15      5.85 o
  10   9   7      163.49      193.59     11.00 o
  11   9   7        0.36       14.26      7.54 o
  12   9   7      454.58      520.10     22.15 o
  -3  10   7      231.88      323.94     23.41 o
  -2  10   7      134.67      101.20      8.84 o
  -1  10   7      994.60      990.61     63.93 o
   0  10   7       41.59       69.55      5.23 o
   1  10   7      537.65      426.05     34.15 o
   2  10   7       94.08       74.95     11.07 o
   3  10   7      847.01      800.91     58.69 o
   4  10   7      366.44      265.78     23.46 o
   5  10   7      163.09      163.45      6.15 o
   6  10   7       45.49       85.79      5.25 o
   7  10   7      950.70      865.03     87.83 o
   8  10   7      152.24      161.20     16.38 o
   9  10   7      587.55      587.56     71.72 o
  10  10   7       11.61       12.35     12.10 o
  11  10   7      105.51      143.37     15.51 o
  -2  11   7      491.15      542.42     38.17 o
  -1  11   7      374.50      365.32     48.22 o
   0  11   7      395.44      454.40     41.40 o
   1  11   7       28.36       21.18      5.42 o
   2  11   7      701.38      764.25     92.19 o
   3  11   7      424.07      309.03     34.91 o
   4  11   7      691.90      694.79     50.80 o
   5  11   7        4.67       40.86     21.40 o
   6  11   7      134.97      119.39      9.70 o
   7  11   7       99.99      113.64     14.33 o
   8  11   7     1307.66     1383.43    134.24 o
   9  11   7      201.11      196.08     32.51 o
  10  11   7      184.11      197.91     18.27 o
  11  11   7        6.62      327.94    286.84 o
   0  12   7      266.27      262.46     35.72 o
   1  12   7      204.09      286.08     53.89 o
   2  12   7      113.04       67.31     12.35 o
   3  12   7      893.91      845.59    141.56 o
   4  12   7      264.45      294.04     35.59 o
   5  12   7      171.92      176.43     15.29 o
   6  12   7        0.33        5.35      7.20 o
   7  12   7      693.87      769.37     53.07 o
   8  12   7      452.82      400.79     27.27 o
   9  12   7      568.26      660.36     36.24 o
  10  12   7       75.83      130.45     16.62 o
   2  13   7      215.98      191.02     38.20 o
   3  13   7      204.13      222.47     31.37 o
   4  13   7      283.22      261.65     18.30 o
   5  13   7       57.51       72.01      8.19 o
   6  13   7       24.33       51.17     15.27 o
   7  13   7        3.61       -0.53      6.77 o
   8  13   7      476.06      484.49     27.30 o
   9  13   7      336.55      455.01     35.86 o
   5  14   7      268.98      313.22     17.11 o
   6  14   7       51.63       24.41      8.15 o
  -7  -8   8       88.46       72.57     10.87 o
  -6  -8   8       71.86       56.69      6.33 o
  -5  -8   8      149.36      143.58     11.29 o
  -4  -8   8      187.25      205.21     17.67 o
  -3  -8   8      134.37      131.68      8.85 o
  -2  -8   8        4.48        0.39      5.36 o
  -1  -8   8       28.92       15.90      6.15 o
  -8  -7   8      278.39      225.33     14.84 o
  -7  -7   8      148.03      115.68      9.35 o
  -6  -7   8       67.34       58.06     12.36 o
  -5  -7   8       88.87       93.69      5.56 o
  -4  -7   8      154.38      145.62     15.90 o
  -3  -7   8      193.70      188.21     11.84 o
  -2  -7   8       47.90       35.24      4.47 o
  -1  -7   8       72.16       49.40      5.50 o
   0  -7   8       57.13       85.04     10.62 o
   1  -7   8      191.43      143.83      7.39 o
  -9  -6   8      126.94       96.55     10.73 o
  -8  -6   8      305.63      274.85     15.21 o
  -7  -6   8      112.73      111.42      6.39 o
  -6  -6   8       96.00      122.77      7.12 o
  -5  -6   8       53.45       55.67      5.62 o
  -4  -6   8      351.68      358.08     10.58 o
  -3  -6   8      184.32      149.81      9.31 o
  -2  -6   8       99.37       93.47      4.38 o
  -1  -6   8       33.76       52.25      9.24 o
   0  -6   8      186.63      163.15      9.65 o
   1  -6   8      233.69      250.06     12.01 o
   2  -6   8      253.78      189.24     10.78 o
   3  -6   8       63.70       63.80     19.30 o
  -9  -5   8      152.32      119.63     28.31 o
  -8  -5   8      110.28       92.62      9.01 o
  -7  -5   8      661.78      647.08     16.60 o
  -6  -5   8       90.81       85.86      9.52 o
  -5  -5   8      136.02      172.65      7.00 o
  -4  -5   8      429.87      363.13     12.12 o
  -3  -5   8      704.93      681.15     36.93 o
  -2  -5   8      566.69      578.86     26.52 o
  -1  -5   8      186.61      267.12     25.45 o
   0  -5   8      141.24      131.72      6.49 o
   1  -5   8      753.49      654.56     28.42 o
   2  -5   8      410.40      393.94     19.94 o
   3  -5   8      108.08       76.54      5.19 o
   4  -5   8       72.28      132.81     11.52 o
  -9  -4   8       72.22       41.60     12.90 o
  -8  -4   8      429.71      428.62     44.00 o
  -7  -4   8       69.23       74.73     12.68 o
  -6  -4   8      134.93      182.05     11.35 o
  -5  -4   8      264.49      159.43      6.75 o
  -4  -4   8      552.62      533.88     24.89 o
  -3  -4   8      849.63      850.80     45.08 o
  -2  -4   8     1082.55     1104.96     45.73 o
  -1  -4   8      311.09      315.35     10.37 o
   0  -4   8      430.44      419.29     11.21 o
   1  -4   8      235.07      226.61      9.39 o
   2  -4   8      223.49      202.00     11.05 o
   3  -4   8       74.53       67.84      6.07 o
   4  -4   8      119.93       96.57      9.58 o
   5  -4   8      179.93      177.14     16.68 o
 -10  -3   8        3.39        6.72     11.43 o
  -9  -3   8      188.88      222.43     16.90 o
  -8  -3   8      237.68      219.96     32.02 o
  -7  -3   8      150.50      168.24     11.85 o
  -6  -3   8       25.37       11.31      3.23 o
  -5  -3   8      168.33      187.81     10.98 o
  -4  -3   8       43.44       35.11      2.84 o
  -3  -3   8      892.73      963.73     34.64 o
  -2  -3   8       86.34       99.82      4.08 o
  -1  -3   8      675.28      691.08     17.99 o
   0  -3   8      247.55      227.48      7.65 o
   1  -3   8      248.74      190.33      9.18 o
   2  -3   8        3.62       54.14     16.18 o
   3  -3   8        1.26        3.21      2.81 o
   4  -3   8        1.60        2.32      6.61 o
   5  -3   8      312.50      278.04     40.65 o
   6  -3   8      144.41      101.63     13.02 o
 -10  -2   8      183.82      173.54     10.12 o
  -9  -2   8      139.92      122.92      7.56 o
  -8  -2   8      722.38      721.07     55.24 o
  -7  -2   8      167.05      204.72     13.11 o
  -6  -2   8      347.28      342.80     17.48 o
  -5  -2   8       15.55        8.39      2.85 o
  -4  -2   8     1574.05     1917.77     81.41 o
  -3  -2   8      671.33      606.89     23.78 o
  -2  -2   8      517.97      537.79     16.02 o
  -1  -2   8      105.70      164.85      4.60 o
   0  -2   8      357.92      361.84     16.98 o
   1  -2   8      193.82      290.04     20.59 o
   2  -2   8      209.44      226.18     10.26 o
   3  -2   8        7.48       15.04      2.18 o
   4  -2   8      254.32      238.95     28.25 o
   5  -2   8      119.19      132.88      7.94 o
   6  -2   8      479.57      431.01     25.45 o
   7  -2   8      135.91      121.95     19.89 o
  -9  -1   8      320.50      313.96     19.45 o
  -8  -1   8      118.93      128.62      5.71 o
  -7  -1   8     1446.10     1464.50     40.82 o
  -6  -1   8       16.40       28.85      4.93 o
  -5  -1   8      218.49      299.27     17.29 o
  -4  -1   8      350.65      323.45     17.23 o
  -3  -1   8     2002.48     1963.48     77.78 o
  -2  -1   8      911.54     1038.37     19.80 o
  -1  -1   8      793.78      751.08     24.67 o
   0  -1   8       41.28       20.84      2.83 o
   1  -1   8      513.95      556.61     18.36 o
   2  -1   8      181.09      195.44      8.82 o
   3  -1   8      673.19      716.63     23.09 o
   4  -1   8        7.06       41.09      4.78 o
   5  -1   8      537.82      493.78     27.86 o
   6  -1   8      479.48      522.05     51.14 o
   7  -1   8      334.67      360.41     32.55 o
   8  -1   8       18.67       15.84     10.01 o
  -9   0   8       23.46       27.63      3.54 o
  -8   0   8      906.46      976.08     47.11 o
  -7   0   8      355.19      304.41     12.54 o
  -6   0   8     1581.35     1645.74     65.57 o
  -5   0   8       83.63      118.89      5.64 o
  -4   0   8      407.96      452.76     21.15 o
  -3   0   8      102.44      119.24      4.35 o
  -2   0   8     1568.74     1495.07     59.05 o
  -1   0   8      556.16      490.71     16.82 o
   0   0   8      473.50      572.23     16.29 o
   1   0   8     1173.16     1215.31     41.42 o
   2   0   8     2896.76     3100.89    120.28 o
   3   0   8      202.78      148.75      7.82 o
   4   0   8      381.76      400.90     16.16 o
   5   0   8       23.03       38.07      6.91 o
   6   0   8      874.86     1001.84     47.26 o
   7   0   8       20.86       19.15      6.15 o
   8   0   8       59.19       57.78      5.38 o
   9   0   8        0.41        1.14      9.48 o
  -9   1   8      116.72      117.37      6.72 o
  -8   1   8      247.29      213.69     16.84 o
  -7   1   8     1503.99     1508.73     81.27 o
  -6   1   8       39.54      161.38     13.58 o
  -5   1   8     1813.68     1832.97     71.58 o
  -4   1   8       18.12       51.13      5.40 o
  -3   1   8     2059.04     2035.91     70.45 o
  -2   1   8       21.96       17.44      1.74 o
  -1   1   8      869.28      941.36     31.05 o
   0   1   8      458.73      488.98     14.21 o
   1   1   8     2364.36     2467.05     92.40 o
   2   1   8     1876.18     2182.24     61.19 o
   3   1   8     1433.61     1427.14     50.56 o
   4   1   8       80.69      116.39      5.87 o
   5   1   8      989.48     1245.43     52.25 o
   6   1   8      127.58      109.13      6.96 o
   7   1   8     1013.96     1076.83     58.53 o
   8   1   8        0.11        5.00      3.46 o
   9   1   8       42.90       37.76      4.77 o
  -9   2   8        6.04       15.03      7.17 o
  -8   2   8      615.74      619.74     38.28 o
  -7   2   8       27.12      162.05     11.45 o
  -6   2   8     1311.38     1386.52     73.97 o
  -5   2   8      240.77      175.60      9.42 o
  -4   2   8      384.19      336.25     18.40 o
  -3   2   8      144.57      133.86      6.07 o
  -2   2   8     2332.04     2167.45     64.22 o
  -1   2   8       75.85       70.22      4.09 o
   0   2   8     1111.96     1027.93     40.78 o
   1   2   8      745.01      693.43     21.85 o
   2   2   8     3183.39     3018.54     94.15 o
   3   2   8        7.55       10.00      1.99 o
   4   2   8      712.07      712.44     27.64 o
   5   2   8       61.62       49.33      4.23 o
   6   2   8      454.78      518.66     26.39 o
   7   2   8       80.21       43.25      3.73 o
   8   2   8      652.06      743.61     56.84 o
   9   2   8       32.12       27.78      7.83 o
  10   2   8      167.56      162.70      7.17 o
  -8   3   8        7.25        6.60      3.60 o
  -7   3   8     1628.98     1565.51    115.80 o
  -6   3   8        1.70        1.48      2.55 o
  -5   3   8     1533.96     1441.80     85.83 o
  -4   3   8       45.49       36.98      2.47 o
  -3   3   8      177.38      183.81      8.63 o
  -2   3   8      120.65      218.17     16.33 o
  -1   3   8      997.43      968.30     38.95 o
   0   3   8        0.41        2.71      1.96 o
   1   3   8     1363.44     1249.26     45.75 o
   2   3   8       86.72       75.07      4.71 o
   3   3   8     2398.52     2511.66    118.75 o
   4   3   8      337.89      303.93     14.71 o
   5   3   8      109.51      116.59      5.00 o
   6   3   8      141.83      108.83     10.75 o
   7   3   8     1332.22     1342.21     72.71 o
   8   3   8       15.56       12.86      3.87 o
   9   3   8      137.69      129.05     14.86 o
  10   3   8       12.95       14.72      5.25 o
  -8   4   8      589.51      735.51     37.39 o
  -7   4   8       42.72       33.63     13.89 o
  -6   4   8     2508.61     2378.52    289.64 o
  -5   4   8       57.45       66.06      6.46 o
  -4   4   8     1330.68     1370.84     77.63 o
  -3   4   8      267.40      432.79     14.53 o
  -2   4   8     1700.17     1827.34     74.24 o
  -1   4   8      200.90      193.42      8.20 o
   0   4   8      675.05      787.01     25.24 o
   1   4   8      630.84      555.23     26.90 o
   2   4   8     1530.35     1725.64     49.67 o
   3   4   8      120.82      111.10     56.23 o
   4   4   8     1909.67     1864.05     94.76 o
   5   4   8       15.24       40.42      2.95 o
   6   4   8     1161.76     1204.17     70.13 o
   7   4   8        0.03       -0.27      2.34 o
   8   4   8     1432.81     1630.77     83.32 o
   9   4   8       21.17       15.44      3.37 o
  10   4   8      240.32      216.20     14.56 o
  11   4   8       33.44       34.40      6.18 o
  -7   5   8      945.31     1190.77     55.79 o
  -6   5   8        2.90       18.08     10.16 o
  -5   5   8     1252.30     1306.79    108.84 o
  -4   5   8       38.53      136.80      9.57 o
  -3   5   8     2313.66     2391.00    133.22 o
  -2   5   8        6.32       15.59      2.11 o
  -1   5   8     2314.40     2417.64    111.07 o
   0   5   8      135.08      112.90      7.74 o
   1   5   8      426.50      459.45     15.88 o
   2   5   8      770.53      759.87     45.62 o
   3   5   8     2577.12     2296.21    128.59 o
   4   5   8        1.37       10.84      3.62 o
   5   5   8     1458.61     1322.78     85.92 o
   6   5   8       63.00       44.76      3.99 o
   7   5   8     3321.46     3746.30    222.23 o
   8   5   8       85.95       84.80      3.97 o
   9   5   8      229.36      238.00     14.61 o
  10   5   8        4.01        6.85      2.47 o
  11   5   8      403.71      437.40     36.02 o
  -7   6   8       43.45       19.77      9.42 o
  -6   6   8      773.08     1009.13     63.35 o
  -5   6   8        8.79       16.33      4.20 o
  -4   6   8      661.16      638.07     55.66 o
  -3   6   8      298.25      291.96     26.59 o
  -2   6   8     3193.56     3142.63    203.34 o
  -1   6   8       43.40       41.67      4.59 o
   0   6   8     1291.88     1304.23     54.04 o
   1   6   8      140.83      210.94     10.95 o
   2   6   8     2632.80     2659.49    149.95 o
   3   6   8        6.26        7.28      4.09 o
   4   6   8      633.71      528.58     38.86 o
   5   6   8        0.01        2.01      2.51 o
   6   6   8     1805.78     1779.47    132.50 o
   7   6   8       16.63       39.71      9.17 o
   8   6   8     1444.67     1538.33    111.07 o
   9   6   8       30.04       32.90      5.28 o
  10   6   8      270.91      259.27     15.25 o
  11   6   8       10.61        1.86      4.01 o
  -6   7   8        0.24       -4.85      9.40 o
  -5   7   8      489.35      740.00     48.17 o
  -4   7   8        2.80        4.37      3.48 o
  -3   7   8      935.03      999.91     61.77 o
  -2   7   8      402.01      352.35     25.89 o
  -1   7   8     1106.77     1115.99     62.47 o
   0   7   8      395.52      413.57     13.18 o
   1   7   8      764.41      766.18     44.16 o
   2   7   8     1107.69     1023.04     69.46 o
   3   7   8     3689.27     3670.45    210.45 o
   4   7   8       12.67       16.69      2.73 o
   5   7   8      364.48      386.35     22.63 o
   6   7   8      110.40      121.89     21.45 o
   7   7   8     2487.45     2466.71    191.92 o
   8   7   8        2.99       13.00      3.24 o
   9   7   8      552.52      556.52     21.33 o
  10   7   8        2.15        5.81      4.79 o
  11   7   8      291.78      347.97     19.05 o
  -5   8   8        4.05       34.02     10.74 o
  -4   8   8      521.65      721.91     41.20 o
  -3   8   8       12.43        4.06      4.11 o
  -2   8   8     1105.40     1048.70    113.02 o
  -1   8   8      132.75      209.63     16.93 o
   0   8   8      283.60      283.17     18.92 o
   1   8   8       13.76       23.88      2.48 o
   2   8   8       47.10       49.14      4.04 o
   3   8   8       81.43       97.00      7.29 o
   4   8   8     1895.92     1942.42    131.51 o
   5   8   8        0.05       50.18      9.71 o
   6   8   8      914.90      943.16     68.81 o
   7   8   8       26.43       42.71      5.95 o
   8   8   8     2280.08     2275.52    183.84 o
   9   8   8        0.08        5.99      4.49 o
  10   8   8      126.01      156.39     11.03 o
  11   8   8       27.71       30.13     10.88 o
  -4   9   8        0.91        6.45     12.06 o
  -3   9   8      473.07      532.47    107.81 o
  -2   9   8       68.95       77.69      6.66 o
  -1   9   8     1232.57     1262.59     99.01 o
   0   9   8      163.66      169.03     11.38 o
   1   9   8      358.88      381.45     32.16 o
   2   9   8      776.47      638.37     43.34 o
   3   9   8     1335.63     1239.31     52.93 o
   4   9   8       60.36      112.97      9.71 o
   5   9   8      124.35      112.14      9.19 o
   6   9   8       11.76        9.03      3.58 o
   7   9   8     2146.09     2019.55    139.00 o
   8   9   8       23.00        7.90      4.55 o
   9   9   8      285.47      405.46     30.06 o
  10   9   8        3.82       20.71     39.11 o
  11   9   8      303.02      304.50     24.93 o
  -3  10   8       61.61      101.26     14.21 o
  -2  10   8      663.08      682.67    112.12 o
  -1  10   8       30.76       24.81      6.73 o
   0  10   8      534.82      659.60     47.22 o
   1  10   8      131.44       68.82      8.32 o
   2  10   8     1530.13     1342.84    109.60 o
   3  10   8      465.58      516.67     48.68 o
   4  10   8     1222.57     1103.48     91.47 o
   5  10   8        3.08        1.54      3.59 o
   6  10   8      372.85      318.88     23.06 o
   7  10   8       66.56       60.48      6.49 o
   8  10   8     1082.76     1093.55    103.61 o
   9  10   8        8.17       11.60      9.27 o
  10  10   8       57.25       60.77     11.20 o
  11  10   8        0.29       13.93     12.09 o
  -2  11   8      188.07      158.64     18.03 o
  -1  11   8      611.07      715.60    160.41 o
   0  11   8       39.77       18.40      6.34 o
   1  11   8      172.29      131.29     10.01 o
   2  11   8       88.20      142.82     31.75 o
   3  11   8     1364.20     1234.38    117.42 o
   4  11   8      120.55       91.89      8.80 o
   5  11   8      169.21      168.75     13.89 o
   6  11   8        3.23       -0.56      4.60 o
   7  11   8      486.46      524.53     31.82 o
   8  11   8      161.22      234.12     18.00 o
   9  11   8      323.00      391.80    140.20 o
  10  11   8       22.02       10.82     11.52 o
   0  12   8      328.58      252.22     51.04 o
   1  12   8      185.62      239.19     21.58 o
   2  12   8      259.80      198.43     32.31 o
   3  12   8      231.32      193.74     29.13 o
   4  12   8      784.85      811.29    121.32 o
   5  12   8       52.50       27.11      5.18 o
   6  12   8      116.06      131.60     21.07 o
   7  12   8       86.52      129.15     12.50 o
   8  12   8      431.93      568.83     31.44 o
   9  12   8       47.16       32.34     13.14 o
  10  12   8      156.03      166.26     19.52 o
   2  13   8      265.13      200.86     46.06 o
   3  13   8      602.51      644.64    109.58 o
   4  13   8      165.30      125.13     26.35 o
   5  13   8      281.30      297.48     16.09 o
   6  13   8       77.28      100.54     34.38 o
   7  13   8      161.50      154.71     11.73 o
   8  13   8       67.65       55.34     11.70 o
  -6  -7   9      150.40      144.62     10.16 o
  -5  -7   9      125.77       83.73     14.09 o
  -4  -7   9      191.86      171.06      9.56 o
  -3  -7   9      133.03      150.93     11.45 o
  -2  -7   9       86.55       78.36      8.16 o
  -1  -7   9       48.53       45.93      5.93 o
  -7  -6   9      227.91      199.23     30.87 o
  -6  -6   9      131.21       83.07     10.13 o
  -5  -6   9      134.16      121.51     10.15 o
  -4  -6   9      263.42      281.33     28.60 o
  -3  -6   9      202.30      219.56     11.01 o
  -2  -6   9       32.62       39.24      5.64 o
  -1  -6   9       58.47       49.09      4.57 o
   0  -6   9      124.80      107.50      9.88 o
   1  -6   9      144.91      105.78     11.63 o
   2  -6   9       48.00       80.65      9.85 o
  -8  -5   9      158.37      170.96     40.62 o
  -7  -5   9      168.79      118.77     17.93 o
  -6  -5   9      116.39      104.12      9.23 o
  -5  -5   9      121.91      101.90      9.92 o
  -4  -5   9      327.65      379.24     14.72 o
  -3  -5   9      183.19      229.44      9.94 o
  -2  -5   9      157.68      131.14     17.20 o
  -1  -5   9       29.07       18.75      3.18 o
   0  -5   9      176.51      154.52      8.03 o
   1  -5   9      172.67      168.11     32.21 o
   2  -5   9       60.34       43.99      9.51 o
   3  -5   9       19.56       23.69      7.18 o
  -8  -4   9      412.26      365.49     71.47 o
  -7  -4   9      158.73      123.86     15.58 o
  -6  -4   9        0.43        2.98      3.57 o
  -5  -4   9      633.22      716.24     47.62 o
  -4  -4   9      525.95      510.22     23.19 o
  -3  -4   9      473.58      451.22     18.38 o
  -2  -4   9       67.34       56.91      2.29 o
  -1  -4   9      280.77      272.14      9.34 o
   0  -4   9      545.59      614.73     77.82 o
   1  -4   9      280.66      329.21     17.49 o
   2  -4   9       91.23       82.98      8.85 o
   3  -4   9      310.65      272.22     14.16 o
   4  -4   9      129.60       98.84      9.37 o
  -9  -3   9       67.18       51.64      7.88 o
  -8  -3   9      263.64      233.16     28.26 o
  -7  -3   9       67.43       64.48     12.18 o
  -6  -3   9      311.33      369.31   3598.50 o
  -5  -3   9       22.63       11.14      4.11 o
  -4  -3   9      524.71      574.14     22.75 o
  -3  -3   9      279.89      280.92     14.85 o
  -2  -3   9      258.66      229.40      6.06 o
  -1  -3   9      261.64      233.77     10.19 o
   0  -3   9      659.39      765.42     42.91 o
   1  -3   9      634.92      705.22     38.52 o
   2  -3   9      518.65      478.60     24.38 o
   3  -3   9        5.15       10.63      3.99 o
   4  -3   9       46.94       29.20      6.75 o
   5  -3   9      200.85      225.53     19.20 o
   6  -3   9      231.77      176.08     12.27 o
  -9  -2   9      304.20      286.44     13.55 o
  -8  -2   9      209.52      161.62     14.48 o
  -7  -2   9      373.60      449.64     31.62 o
  -6  -2   9        3.65        8.23      4.24 o
  -5  -2   9       45.26       73.71      4.65 o
  -4  -2   9      153.50      160.80      5.27 o
  -3  -2   9      345.79      335.43     14.77 o
  -2  -2   9       14.21       15.64      5.13 o
  -1  -2   9       93.80      116.26      5.48 o
   0  -2   9       52.43       78.69      7.15 o
   1  -2   9     1324.47     1277.88     69.26 o
   2  -2   9      499.82      548.99     63.35 o
   3  -2   9       57.13       54.35      6.05 o
   4  -2   9       21.70       37.87      7.66 o
   5  -2   9       35.09       41.68      8.47 o
   6  -2   9       64.38       69.70      9.06 o
  -9  -1   9        5.83        7.68      5.75 o
  -8  -1   9      378.95      453.96     19.85 o
  -7  -1   9      269.29      254.44      9.32 o
  -6  -1   9      615.03      634.37     29.11 o
  -5  -1   9       21.49       38.70      4.49 o
  -4  -1   9      167.44      174.94      9.96 o
  -3  -1   9      706.89      726.55     40.50 o
  -2  -1   9     1172.40     1326.28     34.56 o
  -1  -1   9       31.28       27.26      2.36 o
   0  -1   9      416.47      519.80     22.95 o
   1  -1   9      319.48      318.82      9.47 o
   2  -1   9      833.01      797.46     31.21 o
   3  -1   9       50.86       78.03      3.61 o
   4  -1   9       33.90       41.25      5.29 o
   5  -1   9       44.36       63.08      7.51 o
   6  -1   9      385.91      376.10     45.18 o
   7  -1   9       61.86       39.98      8.27 o
  -9   0   9      269.09      275.61     15.58 o
  -8   0   9      133.07      149.37     10.13 o
  -7   0   9      654.17      688.46     55.69 o
  -6   0   9       17.23       16.76      2.76 o
  -5   0   9      674.27      656.00     23.99 o
  -4   0   9      140.91      128.02      8.29 o
  -3   0   9      508.91      633.04     34.49 o
  -2   0   9      376.08      384.50     14.33 o
  -1   0   9     1277.55     1348.73     49.39 o
   0   0   9      868.37      869.07     16.41 o
   1   0   9     1790.88     1751.69     65.19 o
   2   0   9        3.37        1.72      2.29 o
   3   0   9      446.61      585.22     21.43 o
   4   0   9       19.78       18.10      2.08 o
   5   0   9      242.30      247.96     13.79 o
   6   0   9      143.14      154.64      9.22 o
   7   0   9      356.12      320.12     26.96 o
   8   0   9       49.58       50.49     10.02 o
  -8   1   9      448.17      424.53     24.93 o
  -7   1   9      141.33      153.41     12.09 o
  -6   1   9     1271.72     1194.29     57.78 o
  -5   1   9       45.64       41.52      3.28 o
  -4   1   9     1388.73     1407.74     54.42 o
  -3   1   9      680.07      605.95     47.11 o
  -2   1   9      655.99      648.21     18.78 o
  -1   1   9      202.29      205.57      7.39 o
   0   1   9     1090.12      967.01     36.44 o
   1   1   9      778.16      713.26     25.86 o
   2   1   9     1581.66     1884.10     66.24 o
   3   1   9        9.62        8.20      3.06 o
   4   1   9      493.07      601.14     21.34 o
   5   1   9      209.88      164.15      4.90 o
   6   1   9      779.51      785.82     46.63 o
   7   1   9      106.42       86.83      8.96 o
   8   1   9      102.60      117.24      6.76 o
   9   1   9        0.18        8.54      6.75 o
  -8   2   9       87.80       92.27     13.20 o
  -7   2   9      486.61      497.59     43.81 o
  -6   2   9       21.43       26.36      3.96 o
  -5   2   9      835.37      789.88     49.27 o
  -4   2   9     1132.48     1181.97     60.26 o
  -3   2   9     1808.67     1709.38     77.86 o
  -2   2   9       50.12       72.64      4.14 o
  -1   2   9     1582.05     1512.59     65.54 o
   0   2   9       47.99       47.54      2.44 o
   1   2   9      474.17      509.03     15.13 o
   2   2   9      302.32      330.02     14.54 o
   3   2   9     2185.22     2283.36     94.81 o
   4   2   9      146.11      167.09      7.53 o
   5   2   9      698.54      723.35     16.29 o
   6   2   9      115.78       85.89      6.59 o
   7   2   9      799.20      944.28     57.90 o
   8   2   9        0.58       -0.30      5.18 o
   9   2   9      187.48      169.68     15.84 o
  -8   3   9      350.04      331.67     37.90 o
  -7   3   9       53.39       42.43      5.54 o
  -6   3   9      725.67      721.75     54.17 o
  -5   3   9        9.02      102.27      9.49 o
  -4   3   9      328.73      373.74     23.65 o
  -3   3   9      348.83      377.17     17.41 o
  -2   3   9      439.72      418.93     16.10 o
  -1   3   9      236.50      229.56      9.32 o
   0   3   9      218.09      196.69     10.49 o
   1   3   9       24.03       39.40      8.69 o
   2   3   9     3593.57     3497.55    153.90 o
   3   3   9       16.99       47.33      6.75 o
   4   3   9     1143.54     1039.55     51.18 o
   5   3   9        3.33       -2.92      3.28 o
   6   3   9     1498.92     1729.35     72.97 o
   7   3   9        1.56       -1.55      2.28 o
   8   3   9      111.33      110.87      5.53 o
   9   3   9        1.15        2.12      6.66 o
  10   3   9      235.97      214.41     18.79 o
  -7   4   9      719.60      859.97    210.42 o
  -6   4   9       24.17       68.17      5.53 o
  -5   4   9     1124.87     1165.41     85.67 o
  -4   4   9       98.54       91.58     11.28 o
  -3   4   9      666.99      788.11     33.79 o
  -2   4   9       42.14       42.88      2.63 o
  -1   4   9       92.81      112.94      6.51 o
   0   4   9      127.89      113.91      4.36 o
   1   4   9     1226.20     1150.56     50.53 o
   2   4   9      209.47      215.67      7.15 o
   3   4   9     3080.33     2899.61    125.82 o
   4   4   9      406.20      389.78     18.56 o
   5   4   9     1465.85     1485.13     74.71 o
   6   4   9        1.55        8.39      3.33 o
   7   4   9      502.01      550.05     22.95 o
   8   4   9       20.87       25.52      3.21 o
   9   4   9       98.17       70.50      5.27 o
  10   4   9       71.38       74.00      7.08 o
  -7   5   9      127.86      215.42     17.32 o
  -6   5   9      975.32      988.71    303.26 o
  -5   5   9      124.15       88.74     14.64 o
  -4   5   9     1151.70     1097.46     55.82 o
  -3   5   9      667.28      560.09     43.54 o
  -2   5   9     2167.39     2144.82    114.03 o
  -1   5   9      163.42      209.70      9.53 o
   0   5   9      531.50      623.50     25.99 o
   1   5   9     1485.57     1461.87     58.80 o
   2   5   9     3487.97     3271.00    167.74 o
   3   5   9       21.18       11.36      3.27 o
   4   5   9     1522.86     1460.06     93.40 o
   5   5   9       14.73       15.53      5.88 o
   6   5   9     1518.41     1606.36     89.62 o
   7   5   9        8.13       10.95      2.90 o
   8   5   9      484.38      477.16     32.99 o
   9   5   9        0.19        3.34      3.05 o
  10   5   9      135.43      134.38     14.51 o
  -6   6   9       18.64       37.16     13.26 o
  -5   6   9      750.36      877.94     53.54 o
  -4   6   9       20.93       15.26      3.09 o
  -3   6   9      976.23      935.03     76.97 o
  -2   6   9      376.38      435.13     31.28 o
  -1   6   9     2378.12     2500.08    135.64 o
   0   6   9       28.17       32.01      2.38 o
   1   6   9     1083.85     1090.79     51.31 o
   2   6   9      409.33      354.44     22.34 o
   3   6   9     2394.46     2259.89    143.37 o
   4   6   9      238.24      217.18     15.91 o
   5   6   9      665.59      570.37     40.08 o
   6   6   9       47.79       65.92      3.83 o
   7   6   9     2382.06     2291.66    170.90 o
   8   6   9        0.63       -1.88      3.10 o
   9   6   9      159.88      172.13     35.35 o
  10   6   9       30.98       27.81      4.05 o
  11   6   9      299.74      278.74     27.00 o
  -5   7   9       23.86       80.29     13.97 o
  -4   7   9      229.02      222.32     30.41 o
  -3   7   9      539.96      540.55     32.19 o
  -2   7   9     1194.03     1047.27     76.23 o
  -1   7   9      243.42      270.12     17.94 o
   0   7   9      771.42      747.53     42.81 o
   1   7   9       27.60       20.49      2.28 o
   2   7   9     2378.46     2375.22    135.40 o
   4   7   9     1690.69     1662.70    114.30 o
   5   7   9      400.46      360.97     25.14 o
   6   7   9      895.67      801.54     53.42 o
   7   7   9       70.40       47.36      3.63 o
   8   7   9     1012.59      979.28     75.55 o
   9   7   9        0.29        1.93      4.31 o
  10   7   9      185.58      164.62     17.58 o
  11   7   9       62.39       53.14      6.53 o
  -4   8   9        0.06       -9.30      9.40 o
  -3   8   9      290.12      271.01     67.47 o
  -2   8   9      279.92      302.19     32.47 o
  -1   8   9      823.55      806.06     58.23 o
   0   8   9       90.64       67.46      4.89 o
   1   8   9      263.37      259.34     14.35 o
   2   8   9       85.02       79.33      6.00 o
   3   8   9     2280.78     2225.93    138.07 o
   4   8   9       39.46       42.74      4.07 o
   5   8   9     1683.42     1637.23    120.20 o
   6   8   9       47.67       30.69      4.02 o
   7   8   9     1291.39     1337.35     95.28 o
   8   8   9        4.89       39.73      9.43 o
   9   8   9      279.07      246.15     25.71 o
  10   8   9       17.82       36.53     48.96 o
  11   8   9      499.25      424.96     16.93 o
  -3   9   9       60.34       57.54     10.10 o
  -2   9   9      885.65     1022.72    180.58 o
  -1   9   9       14.74       10.34      3.66 o
   0   9   9      237.38      232.14     19.98 o
   1   9   9       15.86       29.42      3.54 o
   2   9   9      937.63      789.15     51.51 o
   3   9   9        0.27        1.50      2.68 o
   4   9   9      345.28      320.37     22.88 o
   5   9   9       97.55       96.35      7.33 o
   6   9   9      917.61      944.71     63.48 o
   7   9   9      163.65      199.22     11.01 o
   8   9   9      887.84      893.26    117.19 o
   9   9   9        0.54        3.32      5.37 o
  10   9   9      314.18      369.66     23.13 o
  11   9   9      113.15      135.18     27.74 o
  -2  10   9      171.55      203.50     18.93 o
  -1  10   9      532.97      541.57     78.52 o
   0  10   9       18.95       24.54      7.18 o
   1  10   9      540.94      478.39     38.57 o
   2  10   9      643.75      594.05     51.06 o
   3  10   9     1435.05     1376.38    113.40 o
   4  10   9       34.05       30.55     14.38 o
   5  10   9      250.87      282.30     16.44 o
   6  10   9       23.54       73.65      8.22 o
   7  10   9      577.06      562.39     54.46 o
   8  10   9        3.28        5.58      7.09 o
   9  10   9      329.34      466.36    197.88 o
  10  10   9       19.11        3.93     10.93 o
  -1  11   9      108.37      132.21     18.77 o
   0  11   9      232.89      225.83     49.40 o
   1  11   9       14.35        8.31      5.13 o
   2  11   9      646.22      662.61     68.47 o
   3  11   9      314.53      236.93     35.58 o
   4  11   9     1279.48     1415.82    183.86 o
   5  11   9      136.83      128.47     14.43 o
   6  11   9      373.07      377.85     16.46 o
   7  11   9       46.79       53.11      8.86 o
   8  11   9      670.45      729.47     39.51 o
   9  11   9        3.40        3.30     21.60 o
  10  11   9      139.32      193.94     16.06 o
   1  12   9      330.18      370.60     55.13 o
   2  12   9      111.23       88.36     19.67 o
   3  12   9      580.00      528.34    169.51 o
   4  12   9       36.01       72.53      9.87 o
   5  12   9      251.11      264.46     35.30 o
   6  12   9       35.80       30.92      9.67 o
   7  12   9      650.38      768.66     37.95 o
   8  12   9       30.04       12.19     10.51 o
   9  12   9       96.34      113.76     13.46 o
   3  13   9      440.05      601.04     34.58 o
   4  13   9      278.32      295.63     20.22 o
   5  13   9       14.46       17.30      8.43 o
   6  13   9      354.93      423.71     19.74 o
   7  13   9      136.69       84.26      9.52 o
   8  13   9      273.11      341.74     24.58 o
  -5  -6  10      157.12      146.08      9.29 o
  -4  -6  10      334.32      290.26     14.98 o
  -3  -6  10       99.00       87.00      8.36 o
  -2  -6  10       38.02       33.61     16.27 o
  -1  -6  10       85.99       75.61      8.09 o
  -7  -5  10      162.17      136.66     41.12 o
  -6  -5  10      152.32      155.55     25.00 o
  -5  -5  10      367.54      373.56     36.23 o
  -4  -5  10      308.88      240.97     22.27 o
  -3  -5  10       95.56       77.24     13.20 o
  -2  -5  10       66.72       80.33     51.03 o
  -1  -5  10       92.18       85.00      9.67 o
   0  -5  10       90.94       72.02      6.64 o
   1  -5  10      172.74      146.17     16.27 o
   2  -5  10       36.30       37.46      8.14 o
  -7  -4  10       51.85       44.57      8.79 o
  -6  -4  10       50.58       56.79     10.81 o
  -5  -4  10      170.82      130.71     16.88 o
  -4  -4  10      298.76      271.14     14.83 o
  -3  -4  10      225.96      230.37      8.53 o
  -2  -4  10       74.75       69.57      4.73 o
  -1  -4  10       46.18       51.89      3.57 o
   0  -4  10      305.11      287.20     10.47 o
   1  -4  10      177.88      147.28      9.82 o
   2  -4  10       88.20       71.84      6.16 o
   3  -4  10       27.57       41.35      9.21 o
  -8  -3  10      157.78      154.41      7.97 o
  -7  -3  10      258.64      264.83     11.18 o
  -6  -3  10      172.86      133.84      6.83 o
  -5  -3  10      204.48      189.54     13.51 o
  -4  -3  10      178.78      144.71      6.52 o
  -3  -3  10      588.49      580.75     15.76 o
  -2  -3  10      180.50      221.50      7.45 o
  -1  -3  10      237.97      226.51      6.09 o
   0  -3  10      261.97      254.81      6.41 o
   1  -3  10      688.88      657.45     42.06 o
   2  -3  10      230.88      199.28     11.77 o
   3  -3  10       25.80       25.32      4.96 o
   4  -3  10       45.71       34.13      7.97 o
  -8  -2  10      358.67      347.76     21.78 o
  -7  -2  10      109.11      109.15     18.31 o
  -6  -2  10       96.94       69.22      5.09 o
  -5  -2  10       44.58       33.98      4.19 o
  -4  -2  10      516.31      619.50     17.81 o
  -3  -2  10      217.17      203.99      6.79 o
  -2  -2  10      344.23      364.97     12.93 o
  -1  -2  10       11.37       12.44      2.26 o
   0  -2  10      552.10      564.42     17.59 o
   1  -2  10      434.43      433.81     13.54 o
   2  -2  10      396.16      367.34     52.84 o
   3  -2  10       96.54      115.92      7.72 o
   4  -2  10      171.04      149.86     15.97 o
   5  -2  10       44.90       31.82     10.15 o
  -8  -1  10      260.14      229.46     13.80 o
  -7  -1  10      238.48      201.33     18.95 o
  -6  -1  10       28.24       29.78      4.75 o
  -5  -1  10      378.18      472.82     15.20 o
  -4  -1  10      327.19      296.68     12.14 o
  -3  -1  10      243.27      248.35      8.68 o
  -2  -1  10       19.00       17.34      2.72 o
  -1  -1  10      238.00      238.06      7.37 o
   0  -1  10       12.69        3.03     10.64 o
   1  -1  10      262.76      294.30     13.31 o
   2  -1  10       24.00       42.70      2.85 o
   3  -1  10      273.54      260.26     13.44 o
   4  -1  10      114.13      114.66      8.19 o
   5  -1  10      134.68      125.04     24.02 o
   6  -1  10       40.51       34.59     10.61 o
  -8   0  10      414.55      362.59     21.17 o
  -7   0  10       62.86       54.96      8.31 o
  -6   0  10      194.81      236.76      9.28 o
  -5   0  10      135.92      140.68      5.94 o
  -4   0  10     1085.96     1075.19     58.11 o
  -3   0  10      190.48      224.61     11.03 o
  -2   0  10      153.72      144.36      7.47 o
  -1   0  10       26.90       26.93      4.07 o
   0   0  10      950.92     1199.56     35.68 o
   1   0  10      200.25      174.65      8.90 o
   2   0  10      326.23      386.78     17.88 o
   3   0  10       26.15       23.34      3.69 o
   4   0  10      219.73      241.73     11.26 o
   5   0  10       71.61       79.71      7.88 o
   6   0  10      155.77      158.11     14.15 o
   7   0  10        3.54        8.83      6.17 o
  -8   1  10       91.66       76.05      4.81 o
  -7   1  10      119.99      110.69      5.91 o
  -6   1  10       13.87       36.84      3.80 o
  -5   1  10      679.76      694.11     41.09 o
  -4   1  10       72.48       82.94      7.01 o
  -3   1  10      804.21      825.06     29.55 o
  -2   1  10        2.61       -1.25      2.03 o
  -1   1  10      134.96      158.34      5.43 o
   0   1  10       32.57       41.18      4.33 o
   1   1  10     1975.94     2170.89     79.05 o
   2   1  10     1419.26     1632.26     54.77 o
   3   1  10      724.22      787.04     27.50 o
   4   1  10       50.06       58.91      3.03 o
   5   1  10      580.54      651.32     24.82 o
   6   1  10      104.17      117.74      8.33 o
   7   1  10      103.54       98.19     10.53 o
   8   1  10        0.09       -1.57      6.44 o
  -7   2  10      193.38      200.09      8.36 o
  -6   2  10      215.36      202.07     16.04 o
  -5   2  10        0.09        8.30      4.47 o
  -4   2  10     1251.89     1268.27     55.85 o
  -3   2  10      686.47      638.87     33.05 o
  -2   2  10     1544.54     1497.50     51.36 o
  -1   2  10       83.82       88.12      6.67 o
   0   2  10      864.85      947.69     28.94 o
   1   2  10      194.91      238.57      6.13 o
   2   2  10     1616.57     1536.87     58.16 o
   3   2  10        1.91        2.47      2.60 o
   4   2  10     1127.43     1264.85     49.90 o
   5   2  10      151.32      154.25      7.13 o
   6   2  10      402.90      385.23     16.83 o
   7   2  10       54.38       38.37      4.26 o
   8   2  10       87.97       88.85      7.79 o
  -7   3  10      349.78      398.43     44.82 o
  -6   3  10        1.17       -0.83      3.45 o
  -5   3  10      338.99      287.59     22.43 o
  -4   3  10      216.20      228.14     11.23 o
  -3   3  10     1304.73     1258.38     50.56 o
  -2   3  10      512.00      553.57     21.57 o
  -1   3  10     1834.56     1788.28     81.40 o
   0   3  10        6.74       13.09     12.96 o
   1   3  10     2993.78     2941.66    135.78 o
   2   3  10        1.33        1.49      2.60 o
   3   3  10      717.48      728.83     17.66 o
   4   3  10       46.42       37.29      4.14 o
   5   3  10      632.25      644.75     49.28 o
   6   3  10      580.36      716.27     30.28 o
   7   3  10      359.02      333.96     22.58 o
   8   3  10        3.96        5.60    116.18 o
   9   3  10       63.51       59.30      6.23 o
  -7   4  10       47.29       47.73     15.29 o
  -6   4  10      330.37      312.30     24.89 o
  -5   4  10       70.97       78.34      9.18 o
  -4   4  10      690.17      666.00     38.50 o
  -3   4  10      833.59      892.94     59.48 o
  -2   4  10      495.19      545.20     23.97 o
  -1   4  10       97.90       79.42      8.52 o
   0   4  10     1064.56      974.75     78.86 o
   1   4  10        9.58       11.89      3.09 o
   2   4  10      725.56      673.26     33.58 o
   3   4  10      348.84      353.59     22.87 o
   4   4  10      956.29      986.18     41.49 o
   5   4  10       86.59      105.01      4.47 o
   6   4  10      725.16      625.92     34.30 o
   7   4  10       88.93       95.93      9.62 o
   8   4  10      100.29      109.36      7.94 o
   9   4  10        1.32       -0.02      4.70 o
  -6   5  10        1.21       -1.52      4.84 o
  -5   5  10      515.11      547.51     64.69 o
  -4   5  10       38.83       76.45      5.09 o
  -3   5  10     1219.90     1272.20     75.83 o
  -2   5  10      392.75      351.95     14.94 o
  -1   5  10      807.23      796.67     40.19 o
   0   5  10      380.26      332.10     24.65 o
   1   5  10      276.26      281.06     13.38 o
   2   5  10        6.88       60.66     16.47 o
   3   5  10     1485.87     1408.98     78.67 o
   4   5  10      351.18      299.55     11.57 o
   5   5  10      910.11      839.08     55.92 o
   6   5  10      304.75      270.80     19.22 o
   7   5  10      680.15      805.67     31.27 o
   8   5  10       22.63       23.22      3.97 o
   9   5  10       52.53       57.12      7.70 o
  10   5  10       26.61       43.73      6.28 o
  -5   6  10       37.21       57.85      5.30 o
  -4   6  10      763.96      799.69     87.64 o
  -3   6  10      197.98      228.65     20.39 o
  -2   6  10     1133.57     1156.76     74.95 o
  -1   6  10        0.12       -1.68      2.43 o
   0   6  10     2039.78     2121.24     88.60 o
   1   6  10      147.09      224.24     14.35 o
   2   6  10     1674.16     1736.54     90.34 o
   3   6  10       22.42       30.59      3.49 o
   4   6  10     2014.95     1753.13    109.49 o
   5   6  10       22.95       24.51      3.06 o
   6   6  10     1044.72     1066.72     53.96 o
   7   6  10      188.76      188.10     15.19 o
   8   6  10      333.60      341.48     25.73 o
   9   6  10       13.66       11.37      5.24 o
  10   6  10      179.39      190.28     11.08 o
  -5   7  10      142.14      189.13     18.73 o
  -4   7  10       53.02       75.86      9.76 o
  -3   7  10      593.56      606.03     51.00 o
  -2   7  10      268.81      235.62     26.09 o
  -1   7  10     1288.04     1276.73     80.10 o
   0   7  10      398.06      451.96     25.55 o
   1   7  10     2721.62     2963.02    118.65 o
   2   7  10      310.74      280.44     15.30 o
   3   7  10     2363.37     2333.05    109.24 o
   4   7  10       77.02       78.92      3.93 o
   5   7  10      917.07      803.25     53.13 o
   6   7  10      218.41      232.07     15.31 o
   7   7  10      469.43      436.65     29.60 o
   8   7  10        1.73        1.73      3.35 o
   9   7  10      366.73      304.05     23.91 o
  10   7  10      104.56      109.21     21.44 o
  -4   8  10      234.01      327.74     27.22 o
  -3   8  10      164.66      126.57     33.15 o
  -2   8  10      358.54      296.60     33.96 o
  -1   8  10        6.75        9.21      3.52 o
   0   8  10     1357.99     1222.41     71.32 o
   1   8  10      430.26      402.90     22.73 o
   2   8  10     1816.80     1714.89    113.99 o
   3   8  10       30.35       38.10      3.68 o
   4   8  10     1361.85     1366.12     95.29 o
   5   8  10       25.53       66.38      6.63 o
   6   8  10      705.27      735.49     51.96 o
   7   8  10        0.33        4.23      5.94 o
   8   8  10      248.60      197.93     17.45 o
   9   8  10        2.75        9.08      4.49 o
  10   8  10      147.85      140.14     12.21 o
  -3   9  10      348.68      435.75     33.79 o
  -2   9  10       99.76      101.36     25.48 o
  -1   9  10      374.40      314.10     48.63 o
   0   9  10        0.04       -2.05      3.41 o
   1   9  10      806.92      877.78     48.65 o
   2   9  10      418.39      326.38     25.03 o
   3   9  10      814.62      859.33     43.03 o
   4   9  10      434.19      407.01     29.50 o
   5   9  10      425.45      428.23     26.74 o
   6   9  10       79.75       68.92      6.42 o
   7   9  10     1306.77     1289.38    109.13 o
   8   9  10        7.16       -3.88      3.88 o
   9   9  10      127.78      133.18     20.48 o
  10   9  10       48.37       68.98     10.66 o
  -2  10  10      371.83      445.47     32.51 o
  -1  10  10        8.14        1.79      6.50 o
   0  10  10      603.04      655.10     68.31 o
   1  10  10       19.20       15.25      5.17 o
   2  10  10      656.78      682.22     58.90 o
   3  10  10       27.08       91.97      7.87 o
   4  10  10      386.26      358.29     36.90 o
   5  10  10      282.00      228.99     20.53 o
   6  10  10      329.20      271.09     16.32 o
   7  10  10       85.53       74.46      6.81 o
   8  10  10      467.54      475.01    112.45 o
   9  10  10        6.44       30.95      7.99 o
  10  10  10      154.23      155.08     18.06 o
   0  11  10        0.84        8.24      7.21 o
   1  11  10      313.39      316.77     66.06 o
   2  11  10       45.34       34.83      6.05 o
   3  11  10      816.21      735.94     87.22 o
   4  11  10       21.24       15.49      5.13 o
   5  11  10      772.52      977.95     97.98 o
   6  11  10      138.30       97.70     12.38 o
   7  11  10      422.54      462.72     26.71 o
   8  11  10        0.30       40.35     23.42 o
   9  11  10       81.39       98.13     13.54 o
   1  12  10       65.73       91.86     24.82 o
   2  12  10      353.05      325.69     64.83 o
   3  12  10       59.80       19.21     11.13 o
   4  12  10      414.08      521.06     99.06 o
   5  12  10       11.98       -1.40     11.75 o
   6  12  10      721.86      872.81     51.87 o
   7  12  10      516.94      612.39     36.79 o
   8  12  10      364.60      414.10     26.33 o
   5  13  10      166.42      212.21     15.32 o
  -4  -5  11      161.37      189.32     15.31 o
  -3  -5  11       83.65       67.62      6.80 o
  -2  -5  11      145.08       94.47      7.92 o
  -1  -5  11       72.76       43.78      9.76 o
  -6  -4  11        7.54       34.43     54.74 o
  -5  -4  11      250.58      271.85     18.67 o
  -4  -4  11      269.85      256.53     13.01 o
  -3  -4  11      318.86      274.49     12.09 o
  -2  -4  11       67.91       53.67      6.98 o
  -1  -4  11       83.33       76.15      7.17 o
   0  -4  11      163.43      100.57     11.69 o
   1  -4  11       85.03       71.92      6.90 o
  -6  -3  11      100.74      118.34      7.73 o
  -5  -3  11       59.78       45.88      6.38 o
  -4  -3  11      253.65      274.22     11.54 o
  -3  -3  11       88.12       72.34      6.63 o
  -2  -3  11       85.44       67.92      4.95 o
  -1  -3  11      103.73      101.41      8.84 o
   0  -3  11      196.89      197.13     16.54 o
   1  -3  11      104.74       96.97      6.49 o
   2  -3  11       92.65       78.53     11.73 o
   3  -3  11       23.76        4.25     16.90 o
  -7  -2  11       21.53       60.99      7.35 o
  -6  -2  11       22.04       36.94      7.34 o
  -5  -2  11      455.54      455.03     14.23 o
  -4  -2  11      314.47      306.26     10.69 o
  -3  -2  11      216.47      202.25      8.90 o
  -2  -2  11       22.96       29.49      4.15 o
  -1  -2  11      363.79      370.89     15.01 o
   0  -2  11      301.26      317.71      7.52 o
   1  -2  11      255.64      257.65     11.51 o
   2  -2  11      154.59      144.37     11.82 o
   3  -2  11      215.02      186.22     14.95 o
   4  -2  11      191.28      180.26     15.10 o
  -7  -1  11      172.53      176.01     12.81 o
  -6  -1  11      155.55      129.76      6.83 o
  -5  -1  11       61.77       71.25      6.26 o
  -4  -1  11      454.68      402.02     28.52 o
  -3  -1  11      117.70      105.04      8.30 o
  -2  -1  11      103.39      119.71      6.18 o
  -1  -1  11       18.06       16.32      3.08 o
   0  -1  11      439.12      517.12     19.96 o
   1  -1  11      329.20      320.80     11.54 o
   2  -1  11      256.95      230.30      9.83 o
   3  -1  11       45.15       45.46      3.60 o
   4  -1  11      345.68      402.10     31.54 o
   5  -1  11      243.03      184.76    106.95 o
  -7   0  11      413.24      376.56     13.59 o
  -6   0  11       40.92       49.20      6.32 o
  -5   0  11      521.08      493.62     26.63 o
  -4   0  11      213.65      185.94     45.96 o
  -3   0  11      353.27      447.15     20.51 o
  -2   0  11       53.07       50.30      3.13 o
  -1   0  11      122.52      164.64      7.02 o
   0   0  11       37.98       29.46      2.66 o
   1   0  11      563.63      587.42     15.53 o
   2   0  11        0.84       -1.55      2.43 o
   3   0  11       51.62       45.28      4.55 o
   4   0  11       18.41       24.99      3.16 o
   5   0  11      317.41      293.33     11.02 o
   6   0  11       93.71      159.05     70.56 o
  -7   1  11      105.65       94.70     12.80 o
  -6   1  11      315.21      240.74      8.30 o
  -5   1  11        0.16        6.34      5.36 o
  -4   1  11      754.09      878.34     43.39 o
  -3   1  11      409.66      411.40     19.39 o
  -2   1  11      613.26      614.79     23.29 o
  -1   1  11       12.67       13.20      3.01 o
   0   1  11      632.03      633.49     20.40 o
   1   1  11      299.12      264.04     10.06 o
   2   1  11      665.35      779.08     20.54 o
   3   1  11        0.36       -2.73      2.73 o
   4   1  11       44.99       61.81      8.48 o
   5   1  11       99.35       89.47      4.68 o
   6   1  11      153.36      150.10      7.98 o
   7   1  11       18.29       10.42      7.25 o
  -7   2  11      184.69      151.83      7.59 o
  -6   2  11        2.36       10.60      3.84 o
  -5   2  11      327.26      304.61     21.12 o
  -4   2  11       68.98      114.05      5.71 o
  -3   2  11      968.17      975.95     47.83 o
  -2   2  11        0.61        3.37      2.69 o
  -1   2  11      878.72      829.88     33.22 o
   0   2  11        0.15        4.67      2.77 o
   1   2  11      336.93      363.66     11.75 o
   2   2  11       37.18       42.50      3.42 o
   3   2  11      402.78      433.83     18.75 o
   4   2  11      456.66      467.43     14.38 o
   5   2  11      490.20      491.13     12.91 o
   6   2  11      132.20      130.38      5.34 o
   7   2  11       86.86      113.97      6.75 o
   8   2  11        0.58       10.05     10.32 o
  -6   3  11       76.38       82.73     11.72 o
  -5   3  11       12.61       44.47      6.41 o
  -4   3  11      804.86      796.14     57.96 o
  -3   3  11      208.34      215.95     13.18 o
  -2   3  11     1002.12      953.56     35.65 o
  -1   3  11        0.42       -2.00      2.53 o
   0   3  11     1777.12     1960.43     77.77 o
   1   3  11       22.83       39.00      5.02 o
   2   3  11      360.37      378.75     14.96 o
   3   3  11        2.75        5.44      2.63 o
   4   3  11      326.90      291.15     12.35 o
   5   3  11      310.31      314.40     21.48 o
   6   3  11      818.46      862.28     56.21 o
   7   3  11       84.05       77.65      5.99 o
   8   3  11      133.93      160.89     33.02 o
  -6   4  11        6.00       10.53      4.49 o
  -5   4  11      500.43      547.52     34.55 o
  -4   4  11       20.55       23.28      6.28 o
  -3   4  11      452.56      507.13     30.75 o
  -2   4  11       46.39       45.25      5.85 o
  -1   4  11     1440.88     1457.49     42.62 o
   0   4  11        0.03       32.16      7.89 o
   1   4  11     2157.30     2294.57    101.96 o
   2   4  11      192.19      233.98      8.55 o
   3   4  11      656.93      633.32     29.37 o
   4   4  11       11.57       10.65      3.41 o
   5   4  11      706.38      713.16     37.65 o
   6   4  11      319.58      342.43     15.95 o
   7   4  11      246.83      241.75     19.24 o
   8   4  11        2.58       -4.84      4.84 o
  -5   5  11       45.35       46.99      5.12 o
  -4   5  11      822.13      815.32     62.27 o
  -3   5  11       15.41        2.29      3.68 o
  -2   5  11      930.91      937.62     70.05 o
  -1   5  11      143.89      169.67      9.25 o
   0   5  11     1083.36     1174.09     57.58 o
   1   5  11       34.17       56.31      3.91 o
   2   5  11      842.37      737.31     32.24 o
   3   5  11       51.25       47.48      4.05 o
   4   5  11      275.46      251.12     17.49 o
   5   5  11       22.31       26.44      5.03 o
   6   5  11      395.46      417.29     23.04 o
   7   5  11       60.86       40.26      5.73 o
   8   5  11      163.96      162.02     12.03 o
   9   5  11        1.96       -4.91      8.21 o
  -5   6  11      259.31      237.60     35.16 o
  -4   6  11        3.30        4.15      4.27 o
  -3   6  11     1150.93     1163.91    140.86 o
  -2   6  11       20.19       34.39     13.04 o
  -1   6  11     1507.14     1524.35    108.10 o
   0   6  11        9.40        9.16      2.87 o
   1   6  11     1757.69     1740.43     82.41 o
   2   6  11        4.44       10.21      4.04 o
   3   6  11       41.10       42.43      5.03 o
   4   6  11       67.86       73.11      5.99 o
   5   6  11      450.65      423.27     22.18 o
   6   6  11       94.79      128.92      7.08 o
   7   6  11      284.20      265.58     21.20 o
   8   6  11        0.21       -0.52      4.45 o
   9   6  11       92.46       95.38     11.92 o
  -4   7  11      373.40      433.73     55.49 o
  -3   7  11      222.03      258.19     39.21 o
  -2   7  11     1050.11      994.55    101.29 o
  -1   7  11       51.73       40.25      7.80 o
   0   7  11     1716.08     1776.63    102.72 o
   1   7  11      129.39       82.29      4.33 o
   2   7  11     1384.49     1386.03     67.86 o
   3   7  11       22.74       84.22      6.17 o
   4   7  11      363.58      385.31     19.96 o
   5   7  11       25.12       38.43      3.93 o
   6   7  11      875.39      758.68     67.61 o
   7   7  11      211.48      188.17     21.58 o
   8   7  11      155.66      151.31     14.48 o
   9   7  11       11.91       17.43      6.78 o
  -3   8  11      405.45      447.96     70.28 o
  -2   8  11      111.40       99.62     14.52 o
  -1   8  11      604.36      611.72     58.82 o
   0   8  11        7.03       10.43      3.42 o
   1   8  11     1754.57     1795.39     93.45 o
   2   8  11       26.41      135.83     10.68 o
   3   8  11     1009.68     1021.84     69.65 o
   4   8  11       92.63       89.29      7.27 o
   5   8  11      945.89      938.21     72.14 o
   6   8  11      471.11      436.15     35.53 o
   7   8  11      379.70      308.10     28.87 o
   8   8  11        0.20       -1.75      7.92 o
   9   8  11      123.85      167.33     11.87 o
  -2   9  11      361.03      537.58     35.03 o
  -1   9  11        0.59        9.33      8.01 o
   0   9  11      459.64      446.44     42.26 o
   1   9  11       11.26       27.05      8.18 o
   2   9  11     1350.63     1241.57    113.32 o
   3   9  11      110.19      123.48     14.77 o
   4   9  11      820.34      654.24     43.69 o
   5   9  11        0.82        8.43      5.71 o
   6   9  11      684.31      654.82     46.99 o
   7   9  11      357.33      368.03     62.29 o
   8   9  11      196.15      200.58     31.72 o
   9   9  11       23.88       17.30      5.74 o
  -1  10  11      269.85      260.24    101.32 o
   0  10  11       72.11       89.92     35.26 o
   1  10  11      572.99      594.41     49.87 o
   2  10  11      154.60      134.82     14.67 o
   3  10  11      711.00      642.91     64.70 o
   4  10  11        0.27       15.97      5.24 o
   5  10  11      257.05      226.50     35.96 o
   6  10  11       58.73       65.70      6.54 o
   7  10  11      247.65      263.52     32.91 o
   8  10  11       28.56       32.91      7.37 o
   9  10  11      210.22      204.77     23.55 o
   1  11  11       13.72       -6.56      6.56 o
   2  11  11      799.35      773.09    110.11 o
   3  11  11       30.66        7.55      5.35 o
   4  11  11      286.36      292.79     26.91 o
   5  11  11       42.18       53.21      9.81 o
   6  11  11      208.83      188.58     21.29 o
   7  11  11        3.70       17.53      8.42 o
   8  11  11       32.36       21.34      7.35 o
   3  12  11      335.60      381.65     28.70 o
   4  12  11        0.37       -0.94     12.17 o
   5  12  11      206.92      285.71     25.05 o
   6  12  11      166.91      157.64     72.06 o
   7  12  11      632.64      801.26     89.72 o
  -4  -3  12      116.55      116.28     13.03 o
  -3  -3  12       88.73       99.31     10.55 o
  -2  -3  12      115.79      118.82      8.76 o
  -1  -3  12      278.78      237.66     10.26 o
   0  -3  12      180.96      138.61     11.98 o
   1  -3  12       90.55       75.80      7.23 o
  -5  -2  12       63.73       62.61      8.40 o
  -4  -2  12      204.11      261.37     16.19 o
  -3  -2  12       33.53       27.43      5.36 o
  -2  -2  12       61.21       59.34      5.09 o
  -1  -2  12       83.48       75.91      5.85 o
   0  -2  12      258.89      233.97     15.79 o
   1  -2  12       83.66       55.45      6.04 o
   2  -2  12       39.42       37.27      5.97 o
  -5  -1  12      147.54      168.15      9.77 o
  -4  -1  12       91.33       72.98      5.90 o
  -3  -1  12      319.89      352.10     20.39 o
  -2  -1  12       70.70       62.26      4.94 o
  -1  -1  12      184.54      162.90      6.36 o
   0  -1  12       93.78       78.10      4.78 o
   1  -1  12      435.42      433.82     14.32 o
   2  -1  12       84.34       97.95      5.20 o
   3  -1  12       47.77       17.52     13.05 o
   4  -1  12      120.68      116.78     13.99 o
  -6   0  12      163.44      198.95     14.26 o
  -5   0  12      141.25      116.92      8.18 o
  -4   0  12      390.30      397.78     23.16 o
  -3   0  12       43.30       32.74      5.19 o
  -2   0  12      126.39       92.93      7.42 o
  -1   0  12       26.65       13.95      3.20 o
   0   0  12      368.46      483.58     20.20 o
   1   0  12       77.94       59.30      4.76 o
   2   0  12       43.06       45.77      4.48 o
   3   0  12       70.63       78.08     60.29 o
   4   0  12      162.48      144.16     18.67 o
   5   0  12      198.11      190.18     18.68 o
  -6   1  12       36.50       44.62      7.65 o
  -5   1  12      658.67      633.12     21.60 o
  -4   1  12      114.20      120.03     10.70 o
  -3   1  12      474.69      480.88     19.19 o
  -2   1  12       52.56       49.74      7.44 o
  -1   1  12      228.90      263.72      7.33 o
   0   1  12      106.05       94.24      4.13 o
   1   1  12      130.73      171.11      6.48 o
   2   1  12       69.03       66.89      4.00 o
   3   1  12       47.64       49.73      3.83 o
   4   1  12        1.27       -1.05      4.52 o
   5   1  12      200.03      266.43     27.70 o
   6   1  12       38.98       44.64     18.96 o
  -6   2  12      206.15      182.12     12.57 o
  -5   2  12       21.17       21.32      6.16 o
  -4   2  12     1006.48      911.04     31.22 o
  -3   2  12        7.20       10.87      6.61 o
  -2   2  12      218.16      252.10      9.50 o
  -1   2  12       98.14      111.76      5.25 o
   0   2  12      847.12      917.62     33.70 o
   1   2  12      171.62      216.83      6.84 o
   2   2  12       85.88       71.78     13.21 o
   3   2  12       28.28       36.40      3.55 o
   4   2  12      673.68      812.57     22.49 o
   5   2  12      153.38      127.58      6.14 o
   6   2  12       92.55       93.19     12.83 o
  -5   3  12      530.78      498.02     29.68 o
  -4   3  12        4.40        4.16      4.04 o
  -3   3  12      559.04      553.84     23.21 o
  -2   3  12        0.11       10.34      3.52 o
  -1   3  12      547.41      581.11     19.92 o
   0   3  12       29.34       37.32     10.90 o
   1   3  12      897.21      882.24     39.19 o
   2   3  12       43.58       48.09      3.90 o
   3   3  12       36.22       21.41      3.48 o
   4   3  12       28.06       33.23      4.80 o
   5   3  12      597.58      612.57     25.10 o
   6   3  12      259.35      289.02     13.90 o
   7   3  12      126.57      117.17     22.26 o
  -5   4  12        2.94       14.92      5.51 o
  -4   4  12      862.52      921.82    112.94 o
  -3   4  12       12.36       38.50      6.64 o
  -2   4  12      283.28      281.17     18.45 o
  -1   4  12       13.78       10.88      6.24 o
   0   4  12     1618.27     1644.14     72.82 o
   1   4  12      429.20      410.08     25.81 o
   2   4  12      516.17      531.00     22.01 o
   3   4  12        5.93        5.38      4.43 o
   4   4  12      126.85      129.79      6.14 o
   5   4  12       33.62       42.52      4.92 o
   6   4  12      285.16      238.05     12.72 o
   7   4  12       63.28       58.99      8.02 o
  -4   5  12       15.69       40.29      4.88 o
  -3   5  12      908.77      863.20     94.64 o
  -2   5  12       23.85       27.06      4.06 o
  -1   5  12      199.97      162.95     14.60 o
   0   5  12       38.79       40.23      3.85 o
   1   5  12     1223.14     1246.11     62.10 o
   2   5  12      314.43      351.48     22.05 o
   3   5  12      313.33      336.51     17.81 o
   4   5  12        2.44       11.54      4.22 o
   5   5  12      490.75      463.23     30.92 o
   6   5  12       93.51       81.79      5.36 o
   7   5  12      116.96      158.47     11.37 o
   8   5  12        2.86        4.65      6.80 o
  -4   6  12      954.85      902.43    100.95 o
  -3   6  12        0.59       10.57      4.65 o
  -2   6  12      268.12      282.64     27.47 o
  -1   6  12       32.77       37.03      4.56 o
   0   6  12     1177.59     1182.37     68.47 o
   1   6  12       57.60      143.81     10.33 o
   2   6  12      214.97      201.69      8.14 o
   3   6  12        9.79       -0.45      4.65 o
   4   6  12      131.39      117.55      9.41 o
   5   6  12       20.49       24.57      4.72 o
   6   6  12      294.16      318.13     27.86 o
   7   6  12       12.52        6.97      6.65 o
   8   6  12      158.99      218.45     18.23 o
  -3   7  12      589.28      592.19     67.99 o
  -2   7  12        0.24        4.48      4.93 o
  -1   7  12      731.41      725.85     57.03 o
   0   7  12      182.23      183.52     18.07 o
   1   7  12     1456.76     1434.17     81.02 o
   2   7  12      335.11      310.24     23.37 o
   3   7  12      224.52      194.04     13.00 o
   4   7  12       26.09        6.74      5.18 o
   5   7  12      181.11      165.00     15.87 o
   6   7  12      137.16      137.35     16.10 o
   7   7  12      164.65      165.71     18.73 o
   8   7  12       22.26       13.95     14.92 o
  -2   8  12      279.26      258.12     34.57 o
  -1   8  12        6.68       11.45     70.27 o
   0   8  12     1204.29     1172.32    110.57 o
   1   8  12       38.03       36.58      4.37 o
   2   8  12      896.38      897.24     57.12 o
   3   8  12      138.55      136.32     10.80 o
   4   8  12      350.10      345.98     42.18 o
   5   8  12       73.66       93.21     19.57 o
   6   8  12      386.41      356.81     58.04 o
   7   8  12       85.66      102.12     14.68 o
   8   8  12      279.01      281.63     34.99 o
  -1   9  12      197.70      168.00     25.17 o
   0   9  12        1.19        1.75      4.31 o
   1   9  12      945.88      930.30    103.29 o
   2   9  12      194.46      157.38     14.73 o
   3   9  12      337.60      332.45     20.05 o
   4   9  12       62.13       85.42     11.46 o
   5   9  12      577.60      735.32     40.17 o
   6   9  12       87.85       70.74      9.38 o
   7   9  12      299.60      353.75     16.01 o
   8   9  12        2.98       12.32     15.24 o
   0  10  12      404.49      483.53     54.80 o
   1  10  12       36.39       11.82      7.52 o
   2  10  12      345.43      338.45     51.82 o
   3  10  12       61.02      101.49     10.96 o
   4  10  12      279.14      198.61     55.52 o
   5  10  12       39.17       37.60     77.61 o
   6  10  12      560.63      612.77     31.32 o
   7  10  12       59.71       57.53     13.62 o
   2  11  12       52.85       58.59      9.56 o
   3  11  12      107.17      117.65     18.05 o
   4  11  12        0.36        5.36      6.04 o
   5  11  12      468.34      393.15     46.18 o
   6  11  12      139.13      135.87     13.32 o
  -3  -1  13       26.66       14.27      6.11 o
  -2  -1  13       54.42       71.95      7.17 o
  -1  -1  13       85.85       85.51     12.33 o
   0  -1  13      145.39      138.87     16.89 o
   1  -1  13      107.88       82.88      9.57 o
  -4   0  13      212.21      176.89     11.67 o
  -3   0  13       43.78       64.40      7.88 o
  -2   0  13       36.95       20.70      5.08 o
  -1   0  13      310.93      310.76     10.43 o
   0   0  13      267.20      237.59     16.58 o
   1   0  13      124.42      104.00      7.97 o
   2   0  13        2.37        1.77      7.85 o
   3   0  13      195.96      180.72     13.68 o
  -4   1  13      505.04      539.33     18.10 o
  -3   1  13      106.16       91.48      8.87 o
  -2   1  13       85.28       78.84      6.64 o
  -1   1  13       71.14       66.15      9.58 o
   0   1  13      269.88      232.68      9.14 o
   1   1  13       29.10        9.43      5.47 o
   2   1  13      103.99      115.61      6.95 o
   3   1  13        8.52        5.88      7.19 o
   4   1  13      131.14      151.93     11.49 o
  -4   2  13       50.28       60.18      9.79 o
  -3   2  13      402.21      442.91     20.32 o
  -2   2  13       61.87       74.55      7.28 o
  -1   2  13      260.73      215.37     14.56 o
   0   2  13      165.95      162.22     12.73 o
   1   2  13      329.11      358.81     10.10 o
   2   2  13       12.07       12.40      3.87 o
   3   2  13       12.10       19.94      4.30 o
   4   2  13       40.76       36.82      7.31 o
   5   2  13      147.69      145.76     18.02 o
  -4   3  13      558.10      538.59     40.57 o
  -3   3  13       56.82       28.62      7.51 o
  -2   3  13      183.48      163.73     20.64 o
  -1   3  13       10.84       14.16      5.91 o
   0   3  13      422.56      481.96     17.63 o
   1   3  13      223.37      225.41     12.51 o
   2   3  13      206.68      193.52     13.45 o
   3   3  13       12.34       19.12      8.60 o
   4   3  13      109.55      103.82      5.95 o
   5   3  13       96.90       89.07      7.37 o
   6   3  13      308.70      394.22     36.25 o
  -4   4  13      103.74      102.07     35.01 o
  -3   4  13      315.06      284.08     24.51 o
  -2   4  13        5.03        5.83      5.07 o
  -1   4  13      172.58      154.25      7.38 o
   0   4  13       68.13       89.09      5.94 o
   1   4  13      608.36      611.21     24.68 o
   2   4  13       36.27       40.60      4.38 o
   3   4  13       99.36       94.09      5.22 o
   4   4  13        5.78        5.15      5.00 o
   5   4  13      295.02      341.67     23.90 o
   6   4  13       43.49       23.10      6.93 o
  -3   5  13        7.12        6.49      5.59 o
  -2   5  13      178.51      161.00      9.12 o
  -1   5  13        9.38       23.30      5.99 o
   0   5  13      478.80      440.05     13.59 o
   1   5  13      144.94      142.24     12.14 o
   2   5  13      483.07      446.14     21.10 o
   3   5  13      137.18      119.51      6.18 o
   4   5  13      544.54      606.29     39.59 o
   5   5  13       81.36       53.85     13.50 o
   6   5  13      220.45      292.32     15.90 o
  -2   6  13       18.63       15.30      6.02 o
  -1   6  13      254.08      244.13     26.87 o
   0   6  13       87.97       90.17     20.29 o
   1   6  13      425.29      386.41     30.77 o
   2   6  13      124.16      133.17     12.30 o
   3   6  13      170.84      160.39      8.19 o
   4   6  13      163.27      135.92     12.64 o
   5   6  13      836.08      758.00    102.33 o
   6   6  13        9.84        0.35      6.23 o
   7   6  13      162.95      176.88     22.02 o
  -2   7  13      308.29      288.85     36.33 o
  -1   7  13        2.88       -0.22      5.11 o
   0   7  13      320.71      310.41     27.14 o
   1   7  13       54.03       33.00      5.20 o
   2   7  13      242.46      239.13     19.26 o
   3   7  13      117.73      135.78     16.45 o
   4   7  13      186.10      183.26     27.70 o
   5   7  13       13.85       -8.91      8.91 o
   6   7  13      263.22      248.38     48.61 o
   7   7  13       23.28       41.41      7.26 o
  -1   8  13       84.93       82.36      8.46 o
   0   8  13       30.06       15.11      7.27 o
   1   8  13      715.89      747.87     57.21 o
   2   8  13       59.55       85.74     17.41 o
   3   8  13      187.05      172.93     55.62 o
   4   8  13       18.85       12.52     15.54 o
   5   8  13      560.26      527.35     71.44 o
   6   8  13        2.91        4.14     19.92 o
   7   8  13       65.57       81.42      8.07 o
   1   9  13      106.46      158.26     17.92 o
   2   9  13      439.14      409.99     48.28 o
   3   9  13        7.24       33.96     11.29 o
   4   9  13      387.71      366.03    118.49 o
   5   9  13       64.78        4.18     13.51 o
   6   9  13      631.64      636.56    149.55 o
   3  10  13      172.38      145.03     23.04 o
   4  10  13        6.41       11.79     10.31 o
   5  10  13      594.94      548.16    106.69 o
  -1   1  14       66.63       64.99     14.94 o
   0   1  14      100.02       87.81      8.19 o
   1   1  14      220.66      262.63     25.42 o
  -2   2  14      132.50      124.35     13.97 o
  -1   2  14      189.28      189.80     11.16 o
   0   2  14      327.45      296.69     25.30 o
   1   2  14       61.30       59.12      9.83 o
   2   2  14       40.89       20.72      8.85 o
  -2   3  14       37.47       59.39     11.07 o
  -1   3  14      388.03      385.85     33.71 o
   0   3  14      169.10      192.24     22.23 o
   1   3  14      257.31      267.61     55.10 o
   2   3  14       16.35       23.91      6.10 o
   3   3  14      138.54      149.39     17.06 o
  -2   4  14      157.58      150.73     15.38 o
  -1   4  14      137.88      134.02     11.19 o
   0   4  14      398.81      331.97     97.73 o
   1   4  14        6.09       11.65     17.00 o
   2   4  14      107.63      127.29      8.48 o
   3   4  14       54.93       50.99      6.47 o
   4   4  14      363.58      340.85     59.74 o
  -1   5  14       95.80       82.49      9.86 o
   0   5  14       39.91       36.69      7.49 o
   1   5  14      242.50      262.75     11.81 o
   2   5  14        9.72        9.55      6.51 o
   3   5  14      234.33      243.82     15.08 o
   4   5  14       13.74       11.24     10.51 o
   0   6  14      272.05      219.83     50.18 o
   1   6  14       44.23       57.25     13.22 o
   2   6  14      220.38      179.99     15.39 o
   3   6  14        1.14       -3.41      7.51 o
   4   6  14      573.40      579.11     50.26 o
   5   6  14       79.43       22.80     16.69 o
   0   7  14       23.28       34.84      8.50 o
   1   7  14      497.05      473.49     62.59 o
   2   7  14        0.12       -6.79      6.79 o
   3   7  14      129.93      113.51     14.78 o
   4   7  14        7.55       50.00     21.35 o
   5   7  14      690.11      623.91     55.60 o
   2   8  14      230.47      235.12     32.02 o
   3   8  14        6.33       -5.03      7.51 o
   4   8  14      331.66      362.50     56.14 o
 
